# Supplementary material for: Ago1 Affects the Virulence of the Fungal Plant Pathogen Zymoseptoria tritici
Source: Genes (Basel). 2021 Jun 30;12(7):1011. doi: 10.3390/genes12071011 (PMC8303167; doi:10.3390/genes12071011)
Supplement: Supplementary file 1 [file genes-12-01011-s001.zip]

Archive with 4 entries (4 files):
- genes-1264960 - supplementary.pdf
- TableS3.xlsx
- TableS4.xlsx
- TableS5.xlsx
