# Supplementary material for: Ago1 Affects the Virulence of the Fungal Plant Pathogen Zymoseptoria tritici
Source: Genes (Basel). 2021 Jun 30;12(7):1011. doi: 10.3390/genes12071011 (PMC8303167; doi:10.3390/genes12071011)
Supplement: Supplementary file 1 [file genes-12-01011-s001.zip › TableS3.xlsx]

## Sheet: Sheet1
Table S3: List of all primers used within this study.
Designation	Comment	Sequence 5' -> 3'
ES445_QDE-2_Chr1_2R	QDE-2_Chr1_2R	AGCCCAGTGTCATCGTCGAA
ES446_QDE-2_Chr1_2F	QDE-2_Chr1_2F	TCAGACCTCAGCAAGCCAC
ES447_Dicer_38035_Chr3R	Dicer_38035_Chr3R	ACAACGGTTCCAGGCAGA
ES448_Dicer_38035_Chr3F	Dicer_38035_Chr3F	ACACGATTCTACCCCACCC
ES449_Dicer_47983_Chr9R	Dicer_47983_Chr9R	TCCACGTTCGGCAACTCCT
ES450_Dicer_47983_Chr9F	Dicer_47983_Chr9F	CCAACAACCATCCATGCACCCA
ES451_Dicer_10621_Chr11R	Dicer_10621_Chr11R	GGTGAATGGAGACCGGAGTG
ES452_Dicer_10621_Chr11F	Dicer_10621_Chr11F	TGATGAACGAGGCCGGTGT
ES453_Dicer_90232_Chr1R	Dicer_90232_Chr1R	GCTGAGTGGGTAGAAACGGG
ES454_Dicer_90232_Chr1F	Dicer_90232_Chr1F	CGCCGCACAAACGATGAGA
ES455_Dcl1_Chr9R	Dcl1_Chr9R	TGGACGGTATGCGAGATTGAG
ES456_Dcl1_Chr9F	Dcl1_Chr9F	GCACACGCAACCAAATTTCT
ES457_Dicer_25632_Chr1R	Dicer_25632_Chr1R	GCACAGTATGAGACGCCTTT
ES458_Dicer_25632_Chr1F	Dicer_25632_Chr1F	GCAGAATGGAATGGCCCT
oES510_PF_90232	PF_90232	CTGAAAGATGCCGCGC
oES511_PR_90232	PR_90232	GACAGATTTCGCAAATGCC
oES512_P1_90232	P1_90232	GGCGACAACCGCTTCTT
oES513_P2_S2_90232	P2_S2_90232	GGACTCGCAGCTCTTGG
oES514_P2_90232	P2_90232	CGGACTTCAAGCTCTTGGC
oES515_P3R_90232	P3R_90232	CATCCAGAACATCTTGTCGTC
oES516_P4R_90232	P4R_90232	TTGTGGCGTTTGAC
oES517_PF_38035	PF_38035	GCAGTCCCGGAGAGCC
oES518_PF_S1_38035	PF_S1_38035	CCTCCACAGGCGCTG
oES519_PR_S1_38035	PR_S1_38035	CAAGCTGACAATTTGCAGTCC
oES520_PR_38035	PR_38035	CGGCCTCCACAGGC
oES521_P1_38035	P1_38035	TCATCCTGGCATGGAGAG
oES522_P1_S1_38035	P1_S1_38035	GCGTTCCCGACTTGTGA
oES523_P2_38035	P2_38035	CTTGCGTCTGCTACGTCTC
oES524_P2_S1_38035	P2_S1_38035	CGTGGAAGCGTTGAAATTC
oES525_P3_38035	P3_38035	GCAAGGCATGTATTTCGG
oES526_P3_S1_38035	P3_S1_38035	CCATGACCGATCCTTTCC
oES527_P4_38035	P4_38035	CTCTTCAACCGCGCG
oES528_P4_S1_38035	P4_S1_38035	GTTGACGCTGTGGGAGAC
oES529_P5_38035	P5_38035	CACCCTCAGCAGCCTC
oES530_P5_S1_38035	P5_S1_38035	GAGCTGCTTATCGTTCTGC
oES531_P6_38035	P6_38035	GCGACGGCTGTCGTC
oES532_P6_S1_38035	P6_S1_38035	CGCGAATCCCACGATG
oES533_P_F_25632	P_F_25632	CTCACACCTCTCGCGC
oES534_P_F_IPO_25632	P_F_IPO_25632	GGTATGGCTGGTTTGCG
oES535_P_R_IPO_25632	P_R_IPO_25632	GCCGTTCTGATTCTCACACC
oES536_P_R_25632	P_R_25632	GTTGTTGATGGTATGGCTGG
oES537_P1_25632	P1_25632	GGACGGTGTCGGTGGA
oES538_P1_IPO_25632	P1_IPO_25632	GCTTGTGCTCGACACTCTC
oES539_P2_25632	P2_25632	CAGCACACCCGTCGAAG
oES540_P2_IPO_25632	P2_IPO_25632	GCACAGTTTCGGTTCATTCA
oES541_P3_25632	P3_25632	GAACATGGTATCGTCCATGTC
oES542_P3_IPO_25632	P3_IPO_25632	CAGCAGCCCAACACCG
oES543_P4_25632	P4_25632	CAAGCCGGTGTTGTCTTTG
oES544_P4_IPO_25632	P4_IPO_25632	CTGCTATCCGTGGTCCTAACT
oES545_P5_25632	P5_25632	CGGAGGATGCGTGACG
oES546_P5_IPO_25632	P5_IPO_25632	CGTGTTCGACGATGACACT
oES547_P6_25632	P6_25632	GAGGTCCGTGATTGAAGAACC
oES548_P6_IPO_25632	P6_IPO_25632	GGACAGATGAAGTACGGCTTC
oES549_P7_25632	P7_25632	GCGATTGAAGAAGGCCG
oES550_P7_IPO_25632	P7_IPO_25632	CGCAGTGGTTGGACTCTATC
oES551_P_F_47983	P_F_47983	GCCTGAGCTCCTGGTTC
oES552_P_F_IPO_47983	P_F_IPO_47983	GGCGATGCGGTAGTTGAG
oES553_P_R_47983	P_R_47983	AGCTGATGTCTTCGAGCGAC
oES554_P_R_IPO_47983	P_R_IPO_47983	GCGTGTTCATCGATGAAGG
oES555_P1_47983	P1_47983	GCGAAGAACAGACGTCGTG
oES556_P1_IPO_47983	P1_IPO_47983	GCTGAAGAAGACGCCGAA
oES557_P2_47983	P2_47983	CCGTGCAAGTCCACGAAT
oES558_P2_IPO_47983	P2_IPO_47983	CAAGCAAAATCACCCTTTCG
oES559_P3_47983	P3_47983	CGCTGTATGCTGCACG
oES560_P3_IPO_47983	P3_IPO_47983	GATGTTAGCTCCAAGGTATGGTC
oES561_P4_47983	P4_47983	CGTCAACGTAGGCGTGG
oES562_P4_IPO_47983	P4_IPO_47983	CTCTGTCACTGGCCAGAAG
oES563_P5_47983	P5_47983	GCATGTTCGAAGAGATTCTTG
oES564_P5_IPO_47983	P5_IPO_47983	GGAACACAAGTGGACACCC
oES565_P6_47983	P6_47983	GGAAGACCGGAAACTTGG
oES566_P6_IPO_47983	P6_IPO_47983	CGTCACCAAGCTTGTTAAGAG
oES567_P7_47983	P7_47983	GGTCCGCAGGGAGCA
oES568_P7_IPO_47983	P7_IPO_47983	CACCTTTGCCAACAACCAT
oES569_P8_47983	P8_47983	GCTTATCACTACCCAGGGCAT
oES570_P8_IPO_47983	P8_IPO_47983	GGTTTCGGAGGACGAGG
oES571_P9_47983	P9_47983	GCTCGATCTTCGAGCTCATT
oES572_P9_IPO_47983	P9_IPO_47983	CGAGCCCTCGCCATG
oES573_P_R1_47983	P_R1_47983	CAAGAATCTCTTCGAACATGC
oES574_P_IPO_R1_47983	P_IPO_R1_47983	GGGTGTCCACTTGTGTTCC
oES575_PR1_38035	PR1_38035	CCGAAATACATGCCTTGC
oES576_PR1_S1_38035	PR1_S1_38035	GGAAAGGATCGGTCATGG
oES577_PR1_25632	PR1_25632	CAAAGACAACACCGGCTTG
oES578_PR1_IPO_25632	PR1_IPO_25632	AGTTAGGACCACGGATAGCAG
oES579_PR1_47983	PR1_47983	GAGTTGCCTGCGATCCTAC
oES580_PR1_IPO_47983	PR1_IPO_47983	GGCTGATTGTCGTGCCAT
oES581_PF_10621	PF_10621	GAGCCGAGTATGAGTCTCCTG
oES582_PF_IPO_10621	PF_IPO_10621	CACGAGTGGCACATATTGAGAG
oES583_P1_10621	P1_10621	CGTCCTCGACCACTTTCAAC
oES584_P1_S2_10621	P1_S2_10621	CAAGGCCCATCCGTTTC
oES585_P2_10621	P2_10621	CTCGGTCAATTGCGCC
oES586_P2_S2_10621	P2_S2_10621	GGAAGAAGCGGACGTGG
oES587_P3_10621	P3_10621	GACGTCGCCAATGGCA
oES588_P3_S2_10621	P3_S2_10621	GACTTGAGTGGAACGGGATTG
oES589_P4_10621	P4_10621	GGTCTGAGGACCCGTATCTCC
oES590_P4_S2_10621	P4_S2_10621	GTGCTCCAACGACCTTCAC
oES591_P5_10621	P5_10621	GGTCCCACTGGTCTCTTCAC
oES592_P5_S2_10621	P5_S2_10621	CGAATGGTGGACCAGGC
oES593_P6_10621	P6_10621	GCTCGTGCTACCACTCCG
oES594_P6_S2_10621	P6_S2_10621	GCTTGACGCTGAGAAGGTTG
oES595_P7_10621	P7_10621	GAAGACCTTGGTCTTCAAAAGC
oES596_P7_S2_10621	P7_S2_10621	GTATCGTGTACTCCAGTAAGGCAG
oES597_PR_10621	PR_10621	GAAGCGAGAAATCACATTCCAG
oES598_PR_IPO_10621	PR_IPO_10621	GAAATGGGGAGCCTGATATG
oES599_P8_10621	P8_10621	CTCCAATGCCGCTGACTG
oES600_P8_S2_10621	P8_S2_10621	CTCGAAGGCGAGGTCGA
oES601_P9_10621	P9_10621	GGAAGGTGCCGAAGGC
oES602_P9_S2_10621	P9_S2_10621	CCAGCCTGTGCCATGG
oES603_PR1_10621	PR1_10621	GTGAAGAGACCAGTGGGACC
oES604_PR1_S2_10621	PR1_S2_10621	GCCTGGTCCACCATTCG
oES623_RNA_III_107319_F	Forward	CGCATCGGCCACAAGAAAA
oES624_RNA_III_107319_R	Rev	AGCAAGAATGTCCCTCAGAA
oES625_RNA_III_46959_R	Rev	GTGAGGTAGAGCGCGATGA
oES626_RNA_III_46959_F	Forward	ACAGCAACGACTGAGGACAA
oES627_RNA_III_48880_R	Rev	CCCGCTGCTTCACCTAAT
oES628_RNA_III_48880_F	Forward	AGACCTCTCCCGACTTTG
oES631_u1_38035	IPO323-Mgr-38035_deletion construct	CAGAGTGTCGAGCCTTTC
oES632_u2_EcoR1_38035	IPO323-Mgr-38035_deletion construct	GTACCGAATTCATCCTGCCAGCTTATCCG
oES633_u3_38035	IPO323-Mgr-38035_deletion construct	CCTTCAATATCAAAGCTTGTCAGTCAACACCTCCG
oES634_k1_38035	IPO323-Mgr-38035_deletion construct	AGGTGTTGACTGACAAGCTTTGATATTGAAGGAGC
oES635_k2_38035	IPO323-Mgr-38035_deletion construct	CTCTACCATGGCCGAGGCTAGCAGATCTCTATTC
oES636_d1_38035	IPO323-Mgr-38035_deletion construct	AGAGATCTGCTAGCCTCGGCCATGGTAGAGAAC
oES637_d2_Apa1_38035	IPO323-Mgr-38035_deletion construct	AATAGGGCCCAGCTTCTTCGCCTTCCAG
oES638_d3_38035	IPO323-Mgr-38035_deletion construct	AAGGCGGCATATCTCCTC
oES639_u1_90232	IPO323-Mgr-90232_deletion construct	TTGCGCTCGACTGATCAC
oES640_u2_EcoRI_90232	IPO323-Mgr-90232_deletion construct	GCACTGAATTCTTCCCAGGCTCGACATAG
oES641_u3_90232	IPO323-Mgr-90232_deletion construct	CGAGCATGCAAGCAGTTC
oES642_k2_90232	IPO323-Mgr-90232_deletion construct	GATGCACGGTCGGAGGGCTAGCAGATCTCTATTC
oES643_k1_90232	IPO323-Mgr-90232_deletion construct	CTGCTTGCATGCTCGGCTTTGATATTGAAGGAGC
oES644_d1_90232	IPO323-Mgr-90232_deletion construct	AGAGATCTGCTAGCCCTCCGACCGTGCATCAAG
oES645_d2_Apa1_90232	IPO323-Mgr-90232_deletion construct	GATAAGGGCCCGTGACGTTCGTGCATTC
oES646_d3_90232	IPO323-Mgr-90232_deletion construct	ATGGCTCTGGTACAACCC
oES659_98897_f	Missing 90232 Argonaute binds in IPO, ES 10 and ES 11	GTTCGTTGCGGATCTTGG
oES660_102970_r	Missing 90232 Argonaute binds in IPO, ES 10 and ES 11	CAAAGACGGCTGGACGAAG
ES661_K1_47983	Dicer 47983 Deletion	TGCGCTGTCAATGGAGCTTTGATATTGAAGGAGC
ES662_K2_47983	Dicer 47983 Deletion	GGTCGGAGATGTCGTGGCTAGCAGATCTCTATTC
ES663_U2_EcoR1_47983	Dicer 47983 Deletion	ACTGCAGAATTCCTTCATGCCGGCGGAAAG
ES664_U3_47983	Dicer 47983 Deletion	CCTTCAATATCAAAGCTCCATTGACAGCGCACCC
ES665_D1_47983	Dicer 47983 Deletion	TAGAGATCTGCTAGCCACGACATCTCCGACCACG
oES666_D2_SBF1_47983	Dicer 47983 Deletion	ATCGTCTCCTGCAGGTGCGATCACGCCAAGAAC
ES667_U2_90030	Dicer 90030 Deletion	gggcccGCGATGGAGATGGGAATACGG
ES668_U3_90030	Dicer 90030 Deletion	ATATCAGGCCGTCTAGAGTTCGTTCGTTCGTGTTGG
ES669_D1_90030	Dicer 90030 Deletion	TCTGCTAGGCCGATGGGATGGTGCTGGTTTGGTATG
ES670_D2_90030	Dicer 90030 Deletion	ggcgcgccACTCCTGATGCCGCAGCTCTG
ES671_K1_90030	Dicer 90030 Deletion	CGAACGAACGAACTCTAGACGGCCTGATATTGAAGG
ES672_K2_90030	Dicer 90030 Deletion	AAACCAGCACCATCCCATCGGCCTAGCAGA
ES673_U2_46959	Dicer 46959 Deletion	gggcccGATGAGTTGCACAGTTCGCAC
ES674_U3_46959	Dicer 46959 Deletion	ATATCAGGCCGTCTAGCGGAATGATGCTTGTCTTGG
ES675_D1_46959	Dicer 46959 Deletion	TCTGCTAGGCCGATGGCTCCGGTTGATCAAAGTTCG
ES676_D2_46959	Dicer 46959 Deletion	gaattcGTATTGGCAATGACGCGTGAG
ES677_K1_46959	Dicer 46959 Deletion	CAAGCATCATTCCGCTAGACGGCCTGATATTGAAGG
ES678_K2_46959	Dicer 46959 Deletion	TTGATCAACCGGAGCCATCGGCCTAGCAGATCTCTA
oES687_pES40-seq2-fwd	fwd-primer fromsecond sequencing roundof pES40	CCATGTTGCAGCACATTCTA
oES688_pES40-seq2-rev	rev-primer fromsecond sequencing roundof pES41	CCAAAGCAGACTATTACCCA
ES699_U2_48880_SBFI	Deletion strain for 48880 Drosha	CTGACTCCTGCAGGTTGTTGCAGCAGGGTGAG
ES700_U3_48880	Deletion strain for 48880 Drosha	CCTTCAATATCAAAGCGTCATGAGCACGGTACAC
ES701_D1_48880	Deletion strain for 48880 Drosha	TAGAGATCTGCTAGCCCATGTGGTGTGCCGATAG
ES702_D2_48880_ASCI	Deletion strain for 48880 Drosha	TACGATGGCGCGCCAGTACCTCCGCACTTTCG
ES703_K1_48880	Deletion strain for 48880 Drosha	TACCGTGCTCATGACGCTTTGATATTGAAGGAGC
ES704_K2_48880	Deletion strain for 48880 Drosha	TCGGCACACCACATGGGCTAGCAGATCTCTATTC
oES723_3rd_fwd	3rd round sequencing primer fwd for pES 40	GCCACGGTTCACAATGCGAC
oES724_3rd_rev	3th round sequencing primer rev for pES 40	GGCGAGGTGATGTGCGAGTC
oES725_4th_fwd	4th round sequencing primer fwd for pES 40	GCCAGGACCCTATCATTCAG
oES726_4th_rev	4th round sequencing primer rev for pES 40	CACGACAGTTCCAGCAACAC
ES727_CenH3_qF	qPCR primer Forward CenH3	AAGGCACCGAGATCGAGCA
ES728_CenH3_qR	qPCR primer Reverse CenH3	CAATCACAAGCCATCCAAGC
ES729_U2_47983	Dicer 47983 Deletion	GCATCGTTA ATTAAA AGGGTGTCCAGATCGTGA AG
ES730_D2_47983	Dicer 47983 Deletion	GTACGAGAATTCCATATTCGGTAGGCGCGGTC
ES731_U2_48880	Deletion strain for 48880 Drosha	CTAGATGGCGCGCCCTATCCCAATCCGAATCC
ES732_D2_48880	Deletion strain for 48880 Drosha	GATACGCCTGCAGGCACAATAGGCCGTGGAGC
ES733_U2_cenH3	ES44_longer flanks	CATGATGGCGCGCCCTCGCTCGCTCATAATCC
ES734_D2_cenH3	ES44_longer flanks	CTCATTGGGCCCGTCGGACATGAGGAAGAG
ES735_U2_CenH3	N-terminal GFP	CATTCAGGGCCCCCAAGATCCGGCCGTTTC
ES736_D2_CenH3	N-terminal GFP	CTAGTAGGCGCGCCCCAGGCGGTTAAGGTGTC
oES737_48880_qF	qPCR primer Forward 48880	ACGCACGATTGTCTTTACCA
oES738_48880_qR	qPCR primer Reverse 48880	AAGAGA ATGGGGCGTGGA A
oES759_CenH3_Fq	CenH3 qPCR F	CATGGATTGCGCAGAGATTA
oES760_CenH3_Fq	CenH3 qPCR R	CTGCCTCGTCAGAAGTTTCG
oES761_48880_Fq	Drosha qPCR F	CCCAGGCCTCTTACAACTGA
oES762_48880_Rq	Drosha qPCR R	GTCGTAGACCTTGGGCCATA
oES763_47983_Fq	Dicer 47983 qPCR For	CTCGACCTTCATCCAGAACC
oES764_47983_Rq	Dicer 47983 qPCR Rev	TGTACTCCAAGGCATGTTCG
oES765_pES52_2_rev	2nd sequerncing round of pES52	TATTTGGCGCCTCAGGCAG
oES766_pES52_2_fwd	2nd sequerncing round of pES52	TCCGGAGTTGCGTGACTAC
oES767_US-HA_f	90232-tagging	GAACTGCTTGCATGCATGGCCAACGCGGCCTACCCC
oES768_US-HA_r	90232-tagging	GGGGTAGGCCGCGTTGGCCATGCATGCAAGCAGTTC
oES769_HA-GE_f	90232-tagging	CGTGCCCGACTATGCCAACGCCGCCGATGCCTAAAGCAGGTAC
oES770_HA-GE_r	90232-tagging	GTACCTGCTTTAGGCATCGGCGGCGTTGGCATAGTCGGGCACG
oES771_GE-GN_f	90232-tagging	GATGTTCTGGATGTGAACCTGATATTGAAGGAG
oES772_GE-GN_r	90232-tagging	CTCCTTCAATATCAGGTTCACATCCAGAACATC
oES773_GN-DS_f	90232-tagging	CTTGACGAGTTCTTCTGACTCCGACCGTGCATCAAG
oES774_GN-DS_r	90232-tagging	CTTGATGCACGGTCGGAGTCAGAAGAACTCGTCAAG
oES775_pES52_r-3rd	pES52 3rd sequencing round rev	GCCTTCCTGCGCGCCG
oES798_4th round pES52 fwd	pES52 4th sequencing round	CACATTCGCCTTGGAG
oES799_4th round pEs52 rev	pES52 4th sequencing round	TCGAGAGCACCGAAATAC
oES804_fwd-RT-primer	fwd RT-primer for 90232 detection in ES10 and 11	GATCAGTCGCGGTATC
oES805_Rev-RT-primer	rev RT-primer for 90232 detection in ES10 and 12	TAAGGCGGAGGAGTTC
OES851_47983_F	47983_F outer region	TCACCATCCAACCACCCAC
oES852_47983_R	47983_R outer region	GGGAGCGAGAAGAGCAAGA
oES853_48880_F	48880 F outer region	GAGGTTGGAGGATGATTTGGG
oES854_48880_R	48880 R outer region	GAAGGGAGATTGGGGTTGTTG
oES1015_UF_Fwd	47983 Comp UF Fwd	CCTGCAGGTGAGACATCGGTGCATCGAGAC
oES1016_UF_Rev	47983 Comp UF Rev	CCTTCAATATCAGGTTGCCGGAGATGTCGTCGAAAC
oES1017_Gen_Fwd	47983 Comp Gen Fwd	TCGACGACATCTCCGGCAACCTGATATTGAAGGAGC
oES1018_Gen_Rev	47983 Comp Gen Rev	CGATCTCGTGGTCGGACCTCAGAAGAACTCGTCAAG
oES1019_DF_Fwd	47983 Comp DF Fwd	ACGAGTTCTTCTGAGGTCCGACCACGAGATCGGATG
oES1020_DF_Rev	47983 Comp DF Rev	TGCGAATTCTGTGCCAACATGCTCTTC
oES1023_UF_Fwd	47983 Comp UF Fwd	CCTGCAGGCGCTATCAAGCCCATGAC
oES1024_CenB_Rev	CenB	TCCTGTTGCCGAAGTTGC
oES1344_77Fwd	Gibbson primer	CAATTGGGCGCGCCGAATTCTGTGCCAACATGCTCTTC
oES1345_77Rev	Gibbson primer	GAAGAGCATGTTGGCACAGAATTCGGCGCGCCCAATTG
oES1346_77_2Fwd	Gibbson primer	GTCATGGGCTTGATAGCGCCTGCAGGAAATTTACCGGT
oES1347_77_2_Rev	Gibbson primer	ACCGGTAAATTTCCTGCAGGCGCTATCAAGCCCATGAC
oES1348_ES10_qPCR	QPCR primer for ES10	TCAACACCGCTCTCAG
ES1498_ES11_38035	ES11_38035	GTTGGGAAACGTCATCAC
ES1499_ES10_38035	ES10_38035	GTTGCCGAATCGCTTGAC
ES1500_ES10_38035	ES10_38035	GGTCAGACCAAGCCATTC
ES1501_ES10_10621	ES10_10621	CCTACGGCAAGATCAAGC
ES1502_ES10_10621	ES10_10621	TTGAGGTTGAGCCTTCTG
oES1503_115_DF_Fwd	pES115	GAGTTCTTCTGAGCGATCGACGGCCATGGTAGAGAACCAC
oES1504_115_DF_Rev	pES115	TCGAGGGTACCGAGCTCGATCTACGTCCGTACGTCGTCTG
oES1505_115_Gen_Fwd	pES115	GAAGTTGAGGTTGGGTAACGGGACCACGTACCTGATATTG
oES1506_115_Gen_Rev	pES115	GTGGTTCTCTACCATGGCCGTCGATCGCTCAGAAGAACTC
oES1507_115_Gene_Fwd_Myc	pES115	AGAAGCTGATCTCAGAGGAGGACCTGTCAGGAAACCCAAGAGGCCG
oES1508_115_Gene_Rev	pES115	CAATATCAGGTACGTGGTCCCGTTACCCAACCTCAACTTC
oES1509_115_UF_Fwd	pES115	TACGAATTCTTAATTAAGATCATATCCTGCCAGCTTATCC
oES1510_115_UF_Rev_myc	pES115	TCCTCTGAGATCAGCTTCTGCTCCATTTCGAGAGCTCGAAGAGAAA
oES1511_130_Gene_Fwd_GFP	pES115	TGTACAAGGGAGGCGGCGGAGGAGGCTCAGGAAACCCAAGAGGCCG
oES1512_130_UF_Rev_GFP	pES115	AACAGCTCCTCGCCCTTGCTCACCATTTCGAGAGCTCGAAGAGAAA
oES1513_130_GFP_Rev	pES115	GGGTTTCCTGAGCCTCCTCCGCCGCCTCCCTTGTACAGCTCGTCCA
oES1514_130_GFP_Fwd	pES115	TTTCTCTTCGAGCTCTCGAAATGGTGAGCAAGGGCGAGGAGCTGTT
oES1515_117_DF_Fwd		GAGTTCTTCTGAGCGATCGAAACGAGGCATGACGGATGAG
oES1516_117_DF_Rev		TCGAGGGTACCGAGCTCGATTCTCCGTCCTCTGGCAACAC
oES1517_117_Gen_Fwd		GACTTCATGATGGTGGGAACGGACCACGTACCTGATATTG
oES1518_117_Gen_Rev		CTCATCCGTCATGCCTCGTTTCGATCGCTCAGAAGAACTC
oES1519_117_Gene_Fwd_Myc		GAAGCTGATCTCAGAGGAGGACCTGGCTGGTGCAGCCAAGAACCG
oES1520_117_Gene_Rev		CAATATCAGGTACGTGGTCCGTTCCCACCATCATGAAGTC
oES1521_117_UF_Fwd		TACGAATTCTTAATTAAGATCTCTTCGCGATGAATGAGAG
oES1522_117_UF_rev_Myc		CCTCTGAGATCAGCTTCTGCTCCATGTTGACAGTGCGGTTGGTGG
oES1523_131_Gene_GFP_Fwd		AGGGAGGCGGCGGAGGAGGCGCTGGTGCAGCCAAGAACCG
oES1524_131_GFP_Rev		GCCTCCTCCGCCGCCTCCCTTGTACAGCTCGTCCATGCCG
oES1525_131_GFP_Fwd		CCACCAACCGCACTGTCAACATGGTGAGCAAGGGCGAGGA
oES1526_131_UF_GFP_Rev		TCCTCGCCCTTGCTCACCATGTTGACAGTGCGGTTGGTGG
oES1527_u3_10621	Zt10621 deletion construct	GCTCCTTCAATATCAAAGCGAGGATGTTAGATGAGCTGC
oES1528_k1_10621	Zt10621 deletion construct	GCAGCTCATCTAACATCCTCGCTTTGATATTGAAGGAGC
oES1529_k2_10621	Zt10621 deletion construct	CGTCATGCCTCGTTGCTCGTTGGCTAGCAGATCTCTATTC
oES1530_d1_10621	Zt10621 deletion construct	GAATAGAGATCTGCTAGCCAACGAGCAACGAGGCATGACG
oES1531_u1_10621	Zt10621 deletion construct	GATTGCTTGCTGGATCAC
oES1532_d3_10621	Zt10621 deletion construct	ATCGTCGCCATAATCCTC
oES1533_u2_90232	N-term.Gfp_Zt90232, gen.	TACGAATTCTTAATTAAGATGTATGCGGACAGCGCTCTGG
oES1534_u3_90232	N-term.Gfp_Zt90232, gen.	CCTCGCCCTTGCTCACCATGGCGGCGTGGTTGAAGTCTG
oES1535_gfp-f_90232	N-term.Gfp_Zt90232, gen.	CAGACTTCAACCACGCCGCCATGGTGAGCAAGGGCGAGG
oES1536_gfp-r_90232	N-term.Gfp_Zt90232, gen.	CACCAAGTACCTGCTTTAGGGCCTCCTCCGCCGCCTCCC
oES1537_orf-f_90232	N-term.Gfp_Zt90232, gen.	GGGAGGCGGCGGAGGAGGCCCTAAAGCAGGTACTTGGTG
oES1538_orf-r_90232	N-term.Gfp_Zt90232, gen.	CTTGACGAGTTCTTCTGAGTCGGACCATGTTGATGATGC
oES1539_k1_90232	N-term.Gfp_Zt90232, gen.	GCATCATCAACATGGTCCGACTCAGAAGAACTCGTCAAG
oES1540_k2_90232	N-term.Gfp_Zt90232, gen.	GACAGAAACAGTGCGGTGTCCAACCTGATATTGAAGGAGC
oES1541_d1_90232	N-term.Gfp_Zt90232, gen.	GCTCCTTCAATATCAGGTTGGACACCGCACTGTTTCTGTC
oES1542_d2_90232	N-term.Gfp_Zt90232, gen.	TCGAGGGTACCGAGCTCGATTGCGTGACGTTCGTGCATTC
oES1543_u3_90232_myc	N-term.myc_Zt90232, gen.	TAGGGAGGTCCTCTTCCGAGATGAGCTTCTGCTCCATGGCGGCGTGGTTGAAGTCTG
oES1544_orf-f_90232_myc	N-term.myc_Zt90232, gen.	CGCCATGGAGCAGAAGCTCATCTCGGAAGAGGACCTCCCTAAAGCAGGTACTTGGTG
oES1545_123_Fwd	pES123 conformation	TTCGCTTTCCAGGATGTCAC
oES1546_123_Rev	pES123 conformation	AGCCTGGAGTACATGTCAAG
oES1547_124_Fwd	pES124 conformation	GTGACTCCATTCCGGTATTG
oES1548_124_Rev	pES124 conformation	CGGATACCTTACCACTCTTC
oES1555_106_Rev	verification of pES106	TGACGATGTCAGCATAGC
oES1556_106_Fwd	verification of pES106	CCGTAGTTGCGATATGAG
oES1572_u3_D90232	Zt10_Zt90232 deletion construct	GCTCCTTCAATATCAAAGCGACTGCGTGATCGACTTGGC
oES1573_k1_D90232	Zt10_Zt90232 deletion construct	GCCAAGTCGATCACGCAGTCGCTTTGATATTGAAGGAGC
oES1574_k2_D90232	Zt10_Zt90232 deletion construct	GTGATGAGTCGTGAAGATCGGGCTAGCAGATCTCTATTC
oES1575_d1_D90232	Zt10_Zt90232 deletion construct	GAATAGAGATCTGCTAGCCCGATCTTCACGACTCATCAC
oES1576_u3	ORF ZT09_90232 complementation in ZT10, gen	CAAGTACCTGCTTTAGGCATGACTGCGTGATCGACTTGGC
oES1577_orf-f	ORF ZT09_90232 complementation in ZT10, gen	GCCAAGTCGATCACGCAGTCATGCCTAAAGCAGGTACTTG
oES1578_k2	ORF ZT09_90232 complementation in ZT10, gen	CGAACAGCAGCTGTGAAGTGGCAACCTGATATTGAAGGAGC
oES1579_d1	ORF ZT09_90232 complementation in ZT10, gen	GCTCCTTCAATATCAGGTTGCCACTTCACAGCTGCTGTTCG
oES1588_seq_myc-r	Sequencing of pES136	TGGGATGGACATCTCAAG
oES1589_seq_90232-r	Sequencing of pES136	TCGTGTGCTGATCATCTG
oES1590_u3		CTTGACCATGACTGCGTGATGGCGTGGTTGAAGTCTGGTG
oES1591_orf-f		CACCAGACTTCAACCACGCCATCACGCAGTCATGGTCAAG
oES1592_orf-r		TCTTGACGAGTTCTTCTGAGCATGTTTCGCCGAACAGCAG
oES1593_k1		CTGCTGTTCGGCGAAACATGCTCAGAAGAACTCGTCAAGA
oES1594_k2		CCTGTTGAGCGGTCACAGTTCAACCTGATATTGAAGGAGC
oES1595_d1		GCTCCTTCAATATCAGGTTGAACTGTGACCGCTCAACAGG
oES1612_UF_Rev	pES116	CTCGCCCTTGCTCACCATAGTTCGTTCGTTCGTGTTGG
oES1613_UF_Fwd	pES116	TACGAATTCTTAATTAAGATCGCGATGGAGATGGGAATAC
oES1614_GFP_Rev	pES116	CATGCGTTGGTCGAGCCTCCGCCGCCTCCGCCCTTGTACAGCTCGTCCAT
oES1615_GFP_Fwd	pES116	CCAACACGAACGAACGAACTATGGTGAGCAAGGGCGAG
oES1616_G418_Rev	pES116	GAATTGGCCTGTCAAAGCTCTCGATCGCTCAGAAGAACTC
oES1617_G418_Fwd	pES116	GAGTTGGAGTTGCAGTTGGTGGACCACGTACCTGATATTG
oES1618_Gene_Rev	pES116	CAATATCAGGTACGTGGTCCACCAACTGCAACTCCAACTC
oES1619_Gene_Fwd	pES116	GAGCTGTACAAGGGCGGAGGCGGCGGAGGCTCGACCAACGCATGGACTCA
oES1620_DF_Rev	pES116	TCGAGGGTACCGAGCTCGATGGCGATAGCACAGCAATACC
oES1621_DF_Fwd	pES116	GAGTTCTTCTGAGCGATCGAGAGCTTTGACAGGCCAATTC
oES1622_UF_Rev	pES118	CAGGTCCTCCTCTGAGATCAGCTTCTGCTCCATGGTTGCTGAGTTCGTTCG
oES1623_Gene_Fwd	pES118	ATGGAGCAGAAGCTGATCTCAGAGGAGGACCTGTCGACCAACGCATGGACTC
oES1624_UF_Fwd	pES132	TACGAATTCTTAATTAAGATCTCGCTATCAAGCCCATGAC
oES1625_UF_Rev	pES132	TCCTCGCCCTTGCTCACCATGGACGGCGGATTTGAAGGCA
oES1626_GFP_Fwd	pES132	TGCCTTCAAATCCGCCGTCCATGGTGAGCAAGGGCGAGGA
oES1627_GFP_Rev	pES132	GCGCAGAGCCTCCTCCGCCGCCTCCCTTGTACAGCTCGTCCATGC
oES1628_Gene_Fwd	pES132	GTACAAGGGAGGCGGCGGAGGAGGCTCTGCGCCATCAGATCTTCT
oES1629_Gene_Rev	pES132	CAATATCAGGTACGTGGTCCCGGAGATGTCGTCGAAACAC
oES1630_G418_Fwd	pES132	GTGTTTCGACGACATCTCCGGGACCACGTACCTGATATTG
oES1631_G418_Rev	pES132	TAATCATCCGATCTCGTGGTTCGATCGCTCAGAAGAACTC
oES1632_DF_Fwd	pES132	GAGTTCTTCTGAGCGATCGAACCACGAGATCGGATGATTA
oES1633_DF_Rev	pES132	TCGAGGGTACCGAGCTCGATGGCGGAGAATCTCCCTAAAC
oES1717_Fwd	47983	GTCCATCTACGACACCTTTG
oES1718_Rev	47983	TGAGTCGGTAGTCCATACAC
oES1737_ago2_Fwd		CCCACCGAGTTCAAGAAG
oES1738_ago2_Rev		CCCATCCGTTTCAGTTTC
oES1739_Ago4_Fwd		CGTGGAGCGACAATATGG
oES1740_Ago4_Rev		GACAGCCAGCCAGAATTG
oES1741_Ago_ZT10_F		GCTCAAAGGTCGAAGTTCAG
oES1742_Ago_ZT10_R		GTTGCCGATAGGATTACCAG
oES1793_Gen_probe-fwd	Probe for G418 cassette	TCGTCAAGAAGGCGATAG
oES1794_Gen_probe-rwd	Probe for G418 cassette	TGGATTGCACGCAGGTTC
oES1980_UF_Fwd	pES172	TACGAATTCTTAATTAAGATGCTGGTCCGTAGACTTACTC
oES1981_UF_Rev	pES172	CAATATCAGGTTGGACACCGGGAACACCGCTCCTTCAAAC
oES1982_G418_Fwd	pES172	GTTTGAAGGAGCGGTGTTCCCGGTGTCCAACCTGATATTG
oES1983_G418_Rev	pES172	TCTCCAGGAGCGACGACTGAGGTCCGACTCAGAAGAACTC
oES1984_CenH3_Fwd	pES172	GAGTTCTTCTGAGTCGGACCTCAGTCGTCGCTCCTGGAGA
oES1985_CenH3_Rev	pES172	TCGAGGGTACCGAGCTCGATGACCAGGCGGTTAAGGTGTC
oES2116_Uf_Fwd	PES180 & pES181	TACGAATTCTTAATTAAGATTTATCCGCACGCCTATCAGC
oES2117_Uf_Rev	pES180	CATGAATCCACGGTACGAATTTCGAGAGCTCGAAGAGATA
oES2118_Df_Fwd	pES180	AGCTGCTAGGTACTAGTAATATTGAGGTTGGGGAGTATCG
oES2119_Df_Rev	PES180 & pES181	TCGAGGGTACCGAGCTCGATCCGCCAACTCTCCTCTTCAG
oES2120_UF_Rev	pES181	CATTTCGAGAGCTCGAAGAGTTTCGAGAGCTCGAAGAGATA
oES2121_ago1A_Fwd	pES181	TATCTCTTCGAGCTCTCGAAACTCTTCGAGCTCTCGAAATG
oES2122_ago1A_Rev	pES181	CATGAATCCACGGTACGAATCGTTACCCAACCTCAACTTC
oES2123_DF_Fwd	pES181	AGCTGCTAGGTACTAGTAATGTGGAAATTGAGGTTGGGGA
oES2144_UF_Fwd	pES183	TACGAATTCTTAATTAAGATTACCTGTACGCCTATTCAGC
oES2145_UF_Rev	pES183	CTTGGGTTTCCTGACATTTCTTCGAGAGCTCGAAGAGAAA
oES2146_ago1_Fwd	pES183	TTTCTCTTCGAGCTCTCGAAGAAATGTCAGGAAACCCAAG
oES2147_ago1_Rev	pES183	CATGAATCCACGGTACGAATCCACCTAAACATACCAAGTC
oES2148_DF_Fwd	pES183	GTGGAAGTTGAGGTTGGGTAACGATCGGCCATGGTAGAGA
oES2149_DF_Rev	pES183	TCGAGGGTACCGAGCTCGATGAGCCTCCACCACTACTCAC
oES2315_1A_fwd		AACAACCCAGCGATTGTC
oES2316_1A_Rev		TCAGTGACGATGCGAAAG
oES2317_1B_Fwd		TCCCAATGCCAGTCATTC
oES2318_1B_Rev		GAGCTTGTGCGTTGAATG
oES2319_1B_Fwd		CACCTCGTCATGGAACAC
oES2320_1B_Rev		ACACATGGCGATGGAAGG
oES2321_1A_Fwd		CTCATGCAAAGCGGATTC
oES2322_1A_Rev		ATCGTCGGGCAGAATAAG
oES2323_2A_Fwd		CCGGATTTCGTGCAAGAG
oES2324_2A_Rev		CACAACGGCAGCAAGCTT
oES2325_2A_Fwd		CACGGTGATGTATGGTTC
oES2326_2A_Rev		GAAGGGTCGCCAGGAAAT
oES2327_2B_Fwd		GTGATGTACCGGAGTTTG
oES2328_2B_Rev		GTCATTTACCGCGATGGT
oES2329_2B_Fwd		TGGCGACATCGATCATGG
oES2330_2B_Rev		GCATGTTTCAATGGCCCG
oES2331_3A_Fwd		TCATTCTTCCCGACAAGG
oES2332_3A_Rev		GGTTGATCACCTCTGTAG
oES2333_3A_Fwd		AAGATCAAGCGCTCTTGC
oES2334_3A_Rev		GAGCTTGTCGGTCGAAAC
oES2335_3B_Fwd		TCATCTTGCCCGACAAGG
oES2336_3B_Rev		CACCATGGGCTTAAGTTC
oES2337_3B_Fwd		GCTACGGTGTGGTTTCTC
oES2338_3B_Rev		TTGCCAGCTTGTCGGTAG
oES2339_4A_Fwd		TGCTCAAAGGCCTCAAAG
oES2340_4A_Rev		TCACCAAGCTCCACAATC
oES2341_4A_Fwd		AACTTGCCACGAAGACTG
oES2342_4A_Rev		AGCTCAGCGACTCGTTTG
oES2343_4B_Fwd		ACTCAGGTACCCATACAG
oES2344_4B_Rev		CTCACCGATTTCCTCTTG
oES2345_4B_Fwd		CTGGGATTTGCGGAACAC
oES2346_4B_Rev		TTGAATCCGGCCAGTCTC
oES2359_ago1B_Fwd	Outside of ago1B inZt05	GCGTGTATGTCAAGAAGG
oES2360_ago1B_Rev	Outside of ago1B inZt05	TATGATAGTCGGCCAAGG
oES2375_A1a_Fwd	Argonaute project	GCCAAGCCAACTCACTAC
oES2376_A1a_Rev	Argonaute project	TGCACTCGTGGAATGTTG
oES2377_A1b_Fwd	Argonaute project	TGCGAACGAGCCATGTTG
oES2378_A1b_Rev	Argonaute project	CACGCGATCTTCAATTGC
oES2379_A2a_Fwd	Argonaute project	TGTCCTCCAGCATACTAC
oES2380_A2a_Rev	Argonaute project	TCGCTGGTGTTATTCTCC
oES2381_A2b_Fwd1	Argonaute project	TACTACGCCGACTTGCTG
oES2382_A2b_Rev	Argonaute project	CAGCTGGTCTGTGAATCG
oES2383_A2b_Fwd2	Argonaute project	CAGGAGCTACCTCTTCAC
oES2384_A3a_Fwd2	Argonaute project	ACTCCGGTCTCCATTCAC
oES2385_A3a_Rev1	Argonaute project	ATGGAGCAGGGTCAGAAG
oES2386_A3a_Fwd1	Argonaute project	GTCATCACGCTCTGAAGG
oES2387_A3a_Rev2	Argonaute project	GTACAGCATGGTGTGAAG
oES2388_A3b_Fwd	Argonaute project	ATGCTGTACGAGCATGTG
oES2389_A3b_Rev	Argonaute project	GCCAAGTGAGCGTAGTAG
oES2390_A4b_Fwd	Argonaute project	TCCACCACTCACGACTTC
oES2391_A4b_Rev	Argonaute project	TAGCACGATCGCACAGTC
oES2392_Dcl_Fwd	Argonaute project	CCATCTACGACACCTTTG
oES2393_Dcl_Rev	Argonaute project	TTGGCCATGAGTCGGTAG
oES2398	pES130_Ctrl.	TTTGTAGTCCGGGCATCG
oES2421		TGCCACTGGAGAATCTTGTG
oES2422		TCTCCTTGGTTCAATTGTTCG
oES2423		GCTTCGCCTACGAATCTAGC
oES2424		AGCACTGAAGGGAAGCTGAA
oES2425		TCGCCATACTTACCCTTTGG
oES2426		ACTTGAAATCGCGAACCATC
oES2427		GGTGGCACTCATCCTCTGAT
oES2428		CAACTCCTCCCAGGCAATC
oES2429		TTTGCATGGCATGAGATGAG
oES2430		CGTGATATCAAAGCGAGCAC
oES2431		TTTCTACCAAGGTCGGCAAC
oES2432		GCACATTACTCGCTGTCGAA
oES2433		TCATGTTCAGCCAAACCTTG
oES2434		CACAATCCTCGGATCCAAAT
oES2435		AGTGCCGGATATGAAGAAGG
oES2436		CCATCCCTCCTCTGAATCAA
oES2437		GCTTCGCAGATGTTGTCCTA
oES2438		GGGAGCTGTAGACCACAAGG
oES2439		ACCCTCCTCTGGCCAGTAAT
oES2440		CGCGAGCTAGACCGAGTAGT
oES2441		TGCATTGCTGACAAGGAAAC
oES2442		ACCTTCCACGTCAAATACGC
oES2443		GCGAAAGTGGAGGGTGTC
oES2444		ATCGACGTGACCCACACATA
oES2445	pES183 New	CATTTCGAGAGCTCGAAGAGCGAGAGCTCGAAGAGAAATC
oES2446	pES183 New	GATTTCTCTTCGAGCTCTCGCTCTTCGAGCTCTCGAAATG
oES2447	pES183 New	CATGAATCCACGGTACGAATTTCACCATAGCCGATACTCC
oES2448	pES183 New	AGCTGCTAGGTACTAGTAATGTAACGATCGGCCATGGTAG
oES2449	pES183 New	TCGAGGGTACCGAGCTCGATCAGGCGCTCGATACTGTCAC
oES2450	pES183 New	TACGAATTCTTAATTAAGATCTGAGGTGTACGTCTGTTTG
oES2453_DF_Fwd	pES191	CATGAATCCACGGTACGAATGCCTTGTTAGCGTGGACCTC
oES2454_UF_ago1_Rev	pES191	AGCTGCTAGGTACTAGTAATCGAGCACTGTTCCAATAACC
oES2453_DF_Fwd	pES191	CATGAATCCACGGTACGAATGCCTTGTTAGCGTGGACCTC
oES2454_UF_ago1_Rev	pES191	AGCTGCTAGGTACTAGTAATCGAGCACTGTTCCAATAACC
oES2455_UF_Fwd	pES192	TACGAATTCTTAATTAAGATGCGAGTTGGTGGAAGCTCAG
oES2456_UF_Rev	pES192	GAATCCACGGTACGAATATTTTGCTGAGTTCGTTCGTTCG
oES2457_DF_Fwd	pES192	GCTAGGTACTAGTAATATTATGATCTGAGCTGGAGCTTGG
oES2458_DF_Rev	pES192	TCGAGGGTACCGAGCTCGATGTCGAAAGCGAGAAACAGTC
oES2459_UF_Fwd	pES193	TACGAATTCTTAATTAAGATTACGACCCTGCTCTCACAAG
oES2460_UF_Rev	pES193	GAGTTCGTTCGTTCGTGTTGTTGTTTCGGGTTGGGATTGG
oES2461_Ago4b_Fwd	pES193	CCAATCCCAACCCGAAACAACAACACGAACGAACGAACTC
oES2462_Ago4b_Rev	pES193	CATGAATCCACGGTACGAATTCCACCAAGCTCCAGCTCAG
oES2463_DF_Fwd	pES193	AGCTGCTAGGTACTAGTAATGCAGTTGGTTCTCGTTCTTG
oES2464_DF_Rev	pES193	TCGAGGGTACCGAGCTCGATCGATCCTCTGCGTGTTCTTC
oES2465_UF_Fwd	pES194	TACGAATTCTTAATTAAGATGAGACCTTAACCGACACAAC
oES2466_UF_Rev	pES194	CTGGAGTGATTTGTTTCGGGTTGTTTCGGGTTGGGATTGG
oES2467_Ago4a_Fwd	pES194	CCAATCCCAACCCGAAACAACCCGAAACAAATCACTCCAG
oES2468_Ago4a_Rev	pES194	AGCTGCTAGGTACTAGTAATATACCAAACCAGCACCATCC
oES2469_DF_Fwd	pES194	CATGAATCCACGGTACGAATTGATCTGAGCTGGAGCTTGG
oES2470_DF_Rev	pES194	TCGAGGGTACCGAGCTCGATTCTCGCGTCGCACGATAAGC
oES2084	oES2084_Tel14L_150_F	tcgaccgagggtcagagatt
oES2085	oES2085_Tel14L_150_R	gtgcgaaccgacatccacta
oES2086	oES2086_Tel14R_900_F	ctccgctttgctttccgtag
oES2087	oES2087_Tel14R_900_R	gtccgcaagtgacaaatcca
oES2088	oES2088_Tel15L_250_F	agacgaaggcaccaccagat
oES2089	oES2089_Tel15L_250_R	gtgcatcctcatccccctta
oES2090	oES2090_Tel15R_800_F	ctaccgctcggttccaaaag
oES2091	oES2091_Tel15R_800_R	ttgggaaactgtcctgacca
oES2092	oES2092_Tel16L_350_F	tcggaaacaccggtctaagc
oES2093	oES2093_Tel16L_350_R	atagaggcggtcgacgagaa
oES2094	oES2094_Tel16R_700_F	ccagatttgggaatgggtgt
oES2095	oES2095_Tel16R_700_R	gctgacgaactgctcgaaga
oES2108	oES2108_Tel20L_750_F	cggttcagatcaggtgcaaa
oES2109	oES2109_Tel20L_750_R	cgtggaagagcatcgacaag
oES2110	oES2110_Tel20R_300_F	ggcaccaactgcacatgatt
oES2111	oES2111_Tel20R_300_R	acatgcgagctggatctgaa
oES2112	oES2112_Tel21L_850_F	gtccagccatcgattttcgt
oES2113	oES2113_Tel21L_850_R	gtcgggatatgtgcgagtga
oES2114	oES2114_Tel21R_200_F	ttgcagctcttggagcgata
oES2115	oES2115_Tel21R_200_R	cccagtcgtaatgggaagga
