# Supplementary material for: Ago1 Affects the Virulence of the Fungal Plant Pathogen Zymoseptoria tritici
Source: Genes (Basel). 2021 Jun 30;12(7):1011. doi: 10.3390/genes12071011 (PMC8303167; doi:10.3390/genes12071011)
Supplement: Supplementary file 1 [file genes-12-01011-s001.zip › TableS4.xlsx]

## Sheet: Sheet1
Table S4: Results of PCR-based karyotyping of evolved clones
Unique_clone_ID	Strain	Genotyope	TelR_Chr. 21 [1=present, 0= absent)	TelR_Chr. 20 [1=present, 0= absent)	TelR_Chr. 16 [1=present, 0= absent)	TelR_Chr. 15 [1=present, 0= absent)	TelR_Chr. 14 [1=present, 0= absent)	TelL_Chr. 21 [1=present, 0= absent)	TelL_Chr. 20 [1=present, 0= absent)	TelL_Chr. 16 [1=present, 0= absent)	TelL_Chr. 15 [1=present, 0= absent)	TelL_Chr. 14 [1=present, 0= absent)	#lost chromosomes	#partially lost chromosomes	#not lost chromosomes
1_1_1	1	wt	1	1	1	1	1	1	1	1	1	1	0	0	5
1_1_2	1	wt	1	1	1	1	1	1	1	1	1	1	0	0	5
1_1_3	1	wt	1	1	1	1	1	1	1	1	1	1	0	0	5
1_1_4	1	wt	1	1	1	1	1	1	1	1	1	1	0	0	5
1_1_5	1	wt	1	1	0	1	1	1	1	1	1	0	0	2	3
1_1_6	1	wt	1	1	1	1	1	1	1	1	1	1	0	0	5
1_1_7	1	wt	1	1	1	1	1	1	1	0	1	1	0	1	4
1_1_8	1	wt	1	1	1	1	1	1	1	1	1	1	0	0	5
1_1_9	1	wt	1	1	1	1	1	1	1	1	1	1	0	0	5
1_1_10	1	wt	1	1	1	1	1	1	1	1	1	0	0	1	4
1_1_11	1	wt	1	1	1	1	1	1	1	1	1	1	0	0	5
1_1_12	1	wt	1	1	1	1	1	1	1	1	1	1	0	0	5
1_1_13	1	wt	1	1	1	1	1	1	1	1	1	1	0	0	5
1_1_14	1	wt	1	1	1	1	1	1	1	1	1	1	0	0	5
1_1_15	1	wt	1	1	1	1	1	1	1	1	1	1	0	0	5
1_1_16	1	wt	1	1	1	1	1	1	1	1	1	1	0	0	5
1_1_17	1	wt	1	1	0	0	1	1	1	1	1	1	0	2	3
1_1_18	1	wt	1	1	1	1	1	1	1	1	1	1	0	0	5
1_1_19	1	wt	1	1	1	1	1	1	1	1	1	0	0	1	4
1_1_20	1	wt	1	1	1	1	1	1	1	1	1	1	0	0	5
1_1_21	1	wt	1	1	1	1	1	1	1	1	1	1	0	0	5
1_1_22	1	wt	1	1	1	0	0	1	1	1	1	1	0	2	3
1_1_23	1	wt	1	1	1	1	1	1	1	1	1	1	0	0	5
1_1_24	1	wt	1	1	0	1	0	1	1	1	1	0	1	1	3
1_1_25	1	wt	1	1	0	1	1	1	1	1	1	1	0	1	4
1_1_26	1	wt	1	1	1	0	0	1	1	1	1	1	0	2	3
1_1_27	1	wt	1	1	1	1	1	1	1	1	1	1	0	0	5
1_1_28	1	wt	1	1	0	1	1	1	1	1	1	1	0	1	4
1_1_29	1	wt	1	1	1	1	1	1	1	1	1	1	0	0	5
1_1_30	1	wt	1	1	0	1	1	1	1	1	1	1	0	1	4
1_1_31	1	wt	1	1	1	1	1	1	1	1	1	1	0	0	5
1_1_32	1	wt	1	1	1	1	1	1	1	1	1	1	0	0	5
1_2_1	1	wt	1	1	1	1	1	1	1	1	1	1	0	0	5
1_2_2	1	wt	1	1	0	1	1	1	0	1	1	1	0	2	3
1_2_3	1	wt	1	1	0	1	1	1	1	1	1	1	0	1	4
1_2_4	1	wt	1	1	1	1	1	1	1	1	1	1	0	0	5
1_2_5	1	wt	1	1	1	1	1	1	1	1	1	1	0	0	5
1_2_6	1	wt	1	1	1	1	1	1	1	1	1	1	0	0	5
1_2_7	1	wt	1	1	1	1	1	1	1	1	1	1	0	0	5
1_2_8	1	wt	1	1	1	1	1	1	1	1	1	1	0	0	5
1_2_9	1	wt	1	1	1	1	1	1	1	1	1	1	0	0	5
1_2_10	1	wt	1	1	1	1	1	1	1	1	1	1	0	0	5
1_2_11	1	wt	1	1	1	1	0	1	1	1	1	1	0	1	4
1_2_12	1	wt	1	1	1	0	1	1	1	1	1	1	0	1	4
1_2_13	1	wt	1	1	1	1	1	1	1	1	1	1	0	0	5
1_2_14	1	wt	1	1	0	1	1	1	1	1	1	1	0	1	4
1_2_15	1	wt	1	1	0	0	0	1	1	1	1	1	0	3	2
1_2_16	1	wt	1	1	1	1	0	1	1	1	1	0	1	0	4
1_2_17	1	wt	1	1	0	1	1	1	1	1	1	1	0	1	4
1_2_18	1	wt	1	1	1	1	1	1	1	1	1	1	0	0	5
1_2_19	1	wt	1	1	1	1	0	1	1	1	1	1	0	1	4
1_2_20	1	wt	1	1	0	0	0	1	1	1	0	1	1	2	2
1_2_21	1	wt	1	1	0	1	1	1	1	1	1	1	0	1	4
1_2_22	1	wt	1	1	0	1	1	1	1	1	0	1	0	2	3
1_2_23	1	wt	1	1	1	1	1	1	0	0	1	1	0	2	3
1_2_24	1	wt	1	1	0	1	1	1	1	0	1	1	1	0	4
1_2_25	1	wt	1	1	1	1	1	1	1	1	1	1	0	0	5
1_2_26	1	wt	1	1	0	1	1	1	1	1	1	1	0	1	4
1_2_27	1	wt	1	1	0	0	0	1	1	1	1	1	0	3	2
1_2_28	1	wt	1	1	1	1	1	1	1	1	1	1	0	0	5
1_2_29	1	wt	0	1	1	1	0	1	1	1	1	1	0	2	3
1_2_30	1	wt	1	1	1	1	1	1	1	1	1	1	0	0	5
1_2_31	1	wt	1	1	1	1	1	1	1	1	1	1	0	0	5
1_2_32	1	wt	1	1	1	1	1	1	1	1	1	1	0	0	5
1_3_1	1	wt	1	1	0	1	1	1	1	0	1	1	1	0	4
1_3_2	1	wt	1	1	1	1	1	1	1	1	1	1	0	0	5
1_3_3	1	wt	0	1	1	1	1	1	0	1	1	1	0	2	3
1_3_4	1	wt	1	1	1	1	1	1	1	1	1	1	0	0	5
1_3_5	1	wt	1	1	0	1	0	1	1	0	1	0	2	0	3
1_3_6	1	wt	1	1	1	1	1	1	1	1	1	1	0	0	5
1_3_7	1	wt	1	1	0	1	1	1	1	1	0	1	0	2	3
1_3_8	1	wt	1	1	0	1	1	1	1	1	1	1	0	1	4
1_3_9	1	wt	0	1	1	1	1	1	1	1	1	0	0	2	3
1_3_10	1	wt	1	1	1	1	1	1	1	1	1	1	0	0	5
1_3_11	1	wt	1	1	1	1	1	1	1	1	1	1	0	0	5
1_3_12	1	wt	1	1	1	1	1	1	1	1	1	1	0	0	5
1_3_13	1	wt	1	1	1	1	1	1	1	1	1	1	0	0	5
1_3_14	1	wt	1	1	1	1	1	1	1	1	1	1	0	0	5
1_3_15	1	wt	1	1	0	1	1	1	1	1	1	1	0	1	4
1_3_16	1	wt	1	1	0	1	1	1	1	1	1	1	0	1	4
1_3_17	1	wt	1	1	1	1	1	1	1	1	1	1	0	0	5
1_3_18	1	wt	1	1	1	1	1	1	1	1	1	1	0	0	5
1_3_19	1	wt	1	1	1	1	0	1	1	1	1	0	1	0	4
1_3_20	1	wt	1	1	1	1	1	1	1	1	1	1	0	0	5
1_3_21	1	wt	1	1	1	1	1	1	1	1	1	1	0	0	5
1_3_22	1	wt	1	1	1	1	1	1	1	1	1	1	0	0	5
1_3_23	1	wt	1	1	1	1	0	1	1	1	1	1	0	1	4
1_3_24	1	wt	0	1	1	1	1	1	1	1	1	1	0	1	4
1_3_25	1	wt	1	1	0	1	1	1	1	1	1	1	0	1	4
1_3_26	1	wt	1	1	0	1	1	1	1	1	1	1	0	1	4
1_3_27	1	wt	1	1	0	1	1	1	1	1	1	1	0	1	4
1_3_28	1	wt	1	1	1	1	1	1	1	1	1	1	0	0	5
1_3_29	1	wt	1	1	1	1	1	1	1	1	1	1	0	0	5
1_3_30	1	wt	1	1	0	1	1	1	1	1	1	1	0	1	4
1_3_31	1	wt	1	1	1	1	1	1	1	1	1	1	0	0	5
1_3_32	1	wt	1	1	0	1	0	1	1	1	1	1	0	2	3
2_1_1	2	ΔDcl	1	1	1	1	1	1	1	1	1	1	0	0	5
2_1_2	2	ΔDcl	1	1	1	1	1	1	1	1	1	1	0	0	5
2_1_3	2	ΔDcl	1	1	1	1	1	1	1	1	1	1	0	0	5
2_1_4	2	ΔDcl	1	1	1	1	1	1	1	1	1	1	0	0	5
2_1_5	2	ΔDcl	1	1	1	1	1	1	1	1	1	1	0	0	5
2_1_6	2	ΔDcl	1	1	1	1	1	1	1	1	1	1	0	0	5
2_1_7	2	ΔDcl	1	1	1	1	1	1	1	1	1	1	0	0	5
2_1_8	2	ΔDcl	1	1	1	1	1	1	1	1	0	1	0	1	4
2_1_9	2	ΔDcl	1	1	1	1	1	1	1	1	1	1	0	0	5
2_1_10	2	ΔDcl	1	1	1	1	1	1	1	1	1	1	0	0	5
2_1_11	2	ΔDcl	1	1	1	1	1	1	1	1	1	1	0	0	5
2_1_12	2	ΔDcl	1	1	1	1	1	1	1	1	1	1	0	0	5
2_1_13	2	ΔDcl	1	1	1	1	1	1	1	1	1	1	0	0	5
2_1_14	2	ΔDcl	1	1	1	1	1	1	1	1	1	1	0	0	5
2_1_15	2	ΔDcl	1	1	1	1	1	1	0	1	1	1	0	1	4
2_1_16	2	ΔDcl	1	1	1	1	1	1	1	1	1	1	0	0	5
2_1_17	2	ΔDcl	1	1	1	1	1	1	1	1	1	1	0	0	5
2_1_18	2	ΔDcl	1	1	1	1	1	1	1	1	1	1	0	0	5
2_1_19	2	ΔDcl	1	1	1	1	1	1	1	1	1	1	0	0	5
2_1_20	2	ΔDcl	1	1	0	0	1	1	0	1	1	0	0	4	1
2_1_21	2	ΔDcl	1	1	1	1	1	1	1	1	1	0	0	1	4
2_1_22	2	ΔDcl	1	1	1	1	1	1	1	1	1	0	0	1	4
2_1_23	2	ΔDcl	1	1	1	1	1	1	1	1	1	1	0	0	5
2_1_24	2	ΔDcl	1	1	1	1	1	1	1	1	1	1	0	0	5
2_1_25	2	ΔDcl	1	1	1	1	1	1	1	1	1	1	0	0	5
2_1_26	2	ΔDcl	1	1	1	1	1	1	1	1	1	1	0	0	5
2_1_27	2	ΔDcl	1	1	1	1	1	1	1	1	1	1	0	0	5
2_1_28	2	ΔDcl	1	1	1	1	1	1	1	0	1	1	0	1	4
2_1_29	2	ΔDcl	1	1	1	1	1	1	1	1	1	1	0	0	5
2_1_30	2	ΔDcl	1	1	1	0	1	1	1	1	1	1	0	1	4
2_1_31	2	ΔDcl	1	1	1	1	1	1	1	1	1	1	0	0	5
2_1_32	2	ΔDcl	1	1	1	1	1	1	1	1	1	1	0	0	5
2_2_1	2	ΔDcl	1	1	1	1	1	1	1	1	1	1	0	0	5
2_2_2	2	ΔDcl	1	1	1	1	1	1	1	1	1	1	0	0	5
2_2_3	2	ΔDcl	1	1	0	1	1	1	1	1	1	1	0	1	4
2_2_4	2	ΔDcl	1	1	1	1	1	1	1	1	1	1	0	0	5
2_2_5	2	ΔDcl	1	1	1	1	1	1	1	1	1	1	0	0	5
2_2_6	2	ΔDcl	1	1	0	1	1	1	1	0	1	1	1	0	4
2_2_7	2	ΔDcl	1	1	1	1	1	1	1	1	1	0	0	1	4
2_2_8	2	ΔDcl	1	1	1	1	1	1	1	1	1	1	0	0	5
2_2_9	2	ΔDcl	1	1	1	1	1	1	1	1	1	1	0	0	5
2_2_10	2	ΔDcl	1	1	1	1	1	1	1	1	1	1	0	0	5
2_2_11	2	ΔDcl	1	1	0	1	1	1	1	0	1	1	1	0	4
2_2_12	2	ΔDcl	1	1	1	1	1	1	0	1	1	1	0	1	4
2_2_13	2	ΔDcl	1	1	1	1	1	1	1	1	1	1	0	0	5
2_2_14	2	ΔDcl	1	1	1	1	1	1	1	1	1	0	0	1	4
2_2_15	2	ΔDcl	1	1	1	1	1	1	1	1	1	1	0	0	5
2_2_16	2	ΔDcl	1	1	1	1	1	1	1	1	1	1	0	0	5
2_2_17	2	ΔDcl	1	1	1	1	1	1	1	1	1	0	0	1	4
2_2_18	2	ΔDcl	1	1	1	1	1	1	1	1	1	1	0	0	5
2_2_19	2	ΔDcl	1	1	1	1	1	1	1	1	1	1	0	0	5
2_2_20	2	ΔDcl	1	1	1	1	1	1	1	1	1	1	0	0	5
2_2_21	2	ΔDcl	1	1	1	1	1	1	1	1	1	1	0	0	5
2_2_22	2	ΔDcl	1	1	1	1	1	1	1	1	1	1	0	0	5
2_2_23	2	ΔDcl	1	1	1	1	1	1	1	1	1	1	0	0	5
2_2_24	2	ΔDcl	1	1	1	1	1	1	0	1	1	1	0	1	4
2_2_25	2	ΔDcl	1	1	1	1	1	1	1	1	1	1	0	0	5
2_2_26	2	ΔDcl	1	1	0	1	1	1	1	0	1	1	1	0	4
2_2_27	2	ΔDcl	1	1	1	1	1	1	1	1	1	1	0	0	5
2_2_28	2	ΔDcl	1	1	1	1	1	1	1	1	1	1	0	0	5
2_2_29	2	ΔDcl	1	1	1	1	1	1	1	1	1	0	0	1	4
2_2_30	2	ΔDcl	1	1	1	1	1	1	1	1	1	0	0	1	4
2_2_31	2	ΔDcl	1	1	0	0	1	1	1	1	1	1	0	2	3
2_2_32	2	ΔDcl	1	1	0	1	1	1	0	1	1	0	0	3	2
2_3_1	2	ΔDcl	1	1	1	1	1	1	1	1	1	1	0	0	5
2_3_2	2	ΔDcl	1	1	1	1	1	1	1	1	1	1	0	0	5
2_3_3	2	ΔDcl	1	1	1	1	1	1	1	1	1	1	0	0	5
2_3_4	2	ΔDcl	1	1	1	1	1	1	1	1	1	1	0	0	5
2_3_5	2	ΔDcl	1	1	1	1	1	1	1	1	1	1	0	0	5
2_3_6	2	ΔDcl	1	1	1	1	1	1	1	1	1	1	0	0	5
2_3_7	2	ΔDcl	1	1	1	1	1	1	1	1	1	1	0	0	5
2_3_8	2	ΔDcl	1	1	1	1	1	1	1	1	1	1	0	0	5
2_3_9	2	ΔDcl	1	1	0	0	1	1	1	1	1	1	0	2	3
2_3_10	2	ΔDcl	1	1	1	1	1	1	0	1	1	1	0	1	4
2_3_11	2	ΔDcl	1	1	0	0	1	1	1	1	1	1	0	2	3
2_3_12	2	ΔDcl	1	1	1	1	1	1	1	1	1	1	0	0	5
2_3_13	2	ΔDcl	1	1	0	1	1	1	1	1	1	1	0	1	4
2_3_14	2	ΔDcl	1	1	1	1	1	1	1	1	1	1	0	0	5
2_3_15	2	ΔDcl	1	1	0	1	1	1	1	1	1	1	0	1	4
2_3_16	2	ΔDcl	1	1	1	1	1	1	1	1	1	1	0	0	5
2_3_17	2	ΔDcl	1	1	1	1	1	1	0	1	1	1	0	1	4
2_3_18	2	ΔDcl	1	1	1	1	1	1	1	1	1	1	0	0	5
2_3_19	2	ΔDcl	1	1	1	1	1	1	1	1	1	1	0	0	5
2_3_20	2	ΔDcl	1	1	0	1	1	1	1	1	1	0	0	2	3
2_3_21	2	ΔDcl	1	1	1	1	1	1	1	1	1	0	0	1	4
2_3_22	2	ΔDcl	1	1	1	1	1	1	1	1	1	0	0	1	4
2_3_23	2	ΔDcl	1	1	1	1	1	1	1	1	1	1	0	0	5
2_3_24	2	ΔDcl	1	1	0	1	1	1	1	1	1	1	0	1	4
2_3_25	2	ΔDcl	1	1	1	1	1	1	1	1	1	1	0	0	5
2_3_26	2	ΔDcl	1	1	1	1	1	1	1	1	1	1	0	0	5
2_3_27	2	ΔDcl	1	1	1	1	1	1	1	1	1	1	0	0	5
2_3_28	2	ΔDcl	1	1	1	1	1	1	1	1	0	1	0	1	4
2_3_29	2	ΔDcl	1	1	0	1	1	1	1	1	1	1	0	1	4
2_3_30	2	ΔDcl	1	0	1	0	1	1	1	1	1	1	0	2	3
2_3_31	2	ΔDcl	1	1	1	1	1	1	0	1	1	1	0	1	4
2_3_32	2	ΔDcl	1	1	1	0	1	1	0	1	1	0	0	3	2
3_1_1	3	ΔDcl	1	1	0	1	0	1	1	1	1	1	0	2	3
3_1_2	3	ΔDcl	1	1	0	1	1	1	0	1	1	1	0	2	3
3_1_3	3	ΔDcl	1	1	0	0	1	1	1	1	1	1	0	2	3
3_1_4	3	ΔDcl	1	1	1	1	1	1	0	1	1	1	0	1	4
3_1_5	3	ΔDcl	1	1	1	0	1	1	1	1	1	1	0	1	4
3_1_6	3	ΔDcl	1	1	1	1	1	1	1	1	1	1	0	0	5
3_1_7	3	ΔDcl	1	1	1	1	1	1	1	1	1	1	0	0	5
3_1_8	3	ΔDcl	1	1	1	1	1	1	1	1	0	1	0	1	4
3_1_9	3	ΔDcl	1	1	0	1	1	1	1	1	0	1	0	2	3
3_1_10	3	ΔDcl	1	1	0	0	1	1	1	1	0	1	1	1	3
3_1_11	3	ΔDcl	1	1	1	1	1	1	1	1	1	1	0	0	5
3_1_12	3	ΔDcl	1	1	1	0	1	1	0	1	1	1	0	2	3
3_1_13	3	ΔDcl	1	1	1	0	1	1	1	1	1	1	0	1	4
3_1_14	3	ΔDcl	1	1	1	1	1	1	1	1	1	1	0	0	5
3_1_15	3	ΔDcl	1	1	0	1	1	1	1	1	1	1	0	1	4
3_1_16	3	ΔDcl	1	1	1	1	1	1	1	1	1	1	0	0	5
3_1_17	3	ΔDcl	1	1	1	1	1	1	1	1	1	1	0	0	5
3_1_18	3	ΔDcl	1	1	1	1	1	1	1	1	1	1	0	0	5
3_1_19	3	ΔDcl	1	1	0	1	1	1	1	1	1	1	0	1	4
3_1_20	3	ΔDcl	1	1	1	1	1	1	1	1	1	1	0	0	5
3_1_21	3	ΔDcl	1	1	1	1	1	1	1	1	1	1	0	0	5
3_1_22	3	ΔDcl	1	1	0	1	1	1	0	0	1	1	1	1	3
3_1_23	3	ΔDcl	1	1	1	0	1	1	1	1	1	1	0	1	4
3_1_24	3	ΔDcl	1	1	1	1	1	1	1	0	1	1	0	1	4
3_1_25	3	ΔDcl	1	1	1	1	1	1	1	1	1	1	0	0	5
3_1_26	3	ΔDcl	1	1	1	0	1	1	1	1	0	1	1	0	4
3_1_27	3	ΔDcl	1	1	0	1	1	1	1	1	1	1	0	1	4
3_1_28	3	ΔDcl	1	1	0	1	1	1	1	1	1	1	0	1	4
3_1_29	3	ΔDcl	1	1	0	0	1	1	1	1	1	1	0	2	3
3_1_30	3	ΔDcl	1	1	0	1	1	1	1	1	1	1	0	1	4
3_1_31	3	ΔDcl	1	1	1	1	1	1	1	1	1	1	0	0	5
3_1_32	3	ΔDcl	1	1	1	1	1	1	1	1	1	1	0	0	5
3_2_1	3	ΔDcl	1	1	1	1	1	1	1	1	1	1	0	0	5
3_2_2	3	ΔDcl	1	1	1	1	1	1	1	1	1	1	0	0	5
3_2_3	3	ΔDcl	1	1	0	1	1	1	1	1	1	1	0	1	4
3_2_4	3	ΔDcl	1	1	1	0	1	1	1	1	1	1	0	1	4
3_2_5	3	ΔDcl	1	1	0	1	0	1	1	0	1	1	1	1	3
3_2_6	3	ΔDcl	1	1	1	0	1	1	1	1	1	1	0	1	4
3_2_7	3	ΔDcl	1	1	1	1	1	1	1	1	0	1	0	1	4
3_2_8	3	ΔDcl	1	1	1	1	1	1	1	1	1	1	0	0	5
3_2_9	3	ΔDcl	1	1	1	1	1	1	1	1	1	1	0	0	5
3_2_10	3	ΔDcl	1	1	0	1	1	1	1	0	1	1	1	0	4
3_2_11	3	ΔDcl	1	1	1	1	1	1	1	1	1	1	0	0	5
3_2_12	3	ΔDcl	1	1	0	1	1	1	1	1	1	1	0	1	4
3_2_13	3	ΔDcl	1	1	1	1	0	1	1	1	1	1	0	1	4
3_2_14	3	ΔDcl	1	1	1	1	1	1	1	1	1	1	0	0	5
3_2_15	3	ΔDcl	1	1	0	1	1	1	1	1	1	1	0	1	4
3_2_16	3	ΔDcl	1	1	0	1	1	1	1	1	1	1	0	1	4
3_2_17	3	ΔDcl	1	1	1	1	1	1	1	1	1	1	0	0	5
3_2_18	3	ΔDcl	1	1	1	1	1	1	1	1	1	1	0	0	5
3_2_19	3	ΔDcl	1	1	0	0	1	1	1	1	1	1	0	2	3
3_2_20	3	ΔDcl	1	1	1	0	1	1	1	1	1	1	0	1	4
3_2_21	3	ΔDcl	1	1	1	1	1	1	1	1	1	1	0	0	5
3_2_22	3	ΔDcl	1	1	1	1	1	1	1	1	1	1	0	0	5
3_2_23	3	ΔDcl	1	1	0	0	1	1	1	1	1	1	0	2	3
3_2_24	3	ΔDcl	1	1	1	1	1	1	0	1	1	1	0	1	4
3_2_25	3	ΔDcl	1	1	0	1	1	1	1	0	1	1	1	0	4
3_2_26	3	ΔDcl	1	1	1	1	1	1	1	1	0	1	0	1	4
3_2_27	3	ΔDcl	1	1	1	1	1	1	1	1	1	1	0	0	5
3_2_28	3	ΔDcl	1	1	1	1	1	1	1	1	1	1	0	0	5
3_2_29	3	ΔDcl	1	1	1	1	1	1	1	1	1	1	0	0	5
3_2_30	3	ΔDcl	1	1	1	0	1	1	1	1	1	1	0	1	4
3_2_31	3	ΔDcl	1	1	0	1	1	1	1	1	1	1	0	1	4
3_2_32	3	ΔDcl	1	1	1	1	1	1	1	1	1	1	0	0	5
3_3_1	3	ΔDcl	1	1	1	1	1	1	1	1	1	1	0	0	5
3_3_2	3	ΔDcl	1	1	1	1	1	1	1	1	1	1	0	0	5
3_3_3	3	ΔDcl	1	1	1	1	1	1	1	1	1	1	0	0	5
3_3_4	3	ΔDcl	1	1	1	1	1	1	1	1	1	1	0	0	5
3_3_5	3	ΔDcl	1	1	1	0	1	1	1	1	1	1	0	1	4
3_3_6	3	ΔDcl	1	1	1	1	1	1	1	1	1	1	0	0	5
3_3_7	3	ΔDcl	1	1	1	1	1	1	1	1	1	1	0	0	5
3_3_8	3	ΔDcl	1	1	1	1	0	1	0	1	1	1	0	2	3
3_3_9	3	ΔDcl	1	1	1	1	0	1	1	1	1	1	0	1	4
3_3_10	3	ΔDcl	1	1	1	1	1	1	0	1	1	1	0	1	4
3_3_11	3	ΔDcl	1	1	1	1	1	1	0	1	1	1	0	1	4
3_3_12	3	ΔDcl	1	1	1	0	1	1	1	1	1	1	0	1	4
3_3_13	3	ΔDcl	1	1	1	1	1	1	1	1	1	1	0	0	5
3_3_14	3	ΔDcl	1	1	1	1	1	1	1	0	1	1	0	1	4
3_3_15	3	ΔDcl	1	1	0	0	1	1	1	1	1	1	0	2	3
3_3_16	3	ΔDcl	1	1	1	1	1	1	1	1	1	1	0	0	5
3_3_17	3	ΔDcl	1	1	1	1	1	1	1	1	1	1	0	0	5
3_3_18	3	ΔDcl	1	1	0	0	1	1	1	1	1	1	0	2	3
3_3_19	3	ΔDcl	1	1	1	1	1	1	0	1	0	1	0	2	3
3_3_20	3	ΔDcl	1	1	1	1	1	1	1	1	1	1	0	0	5
3_3_21	3	ΔDcl	1	1	1	1	1	1	1	1	1	1	0	0	5
3_3_22	3	ΔDcl	1	1	1	1	1	1	1	1	1	1	0	0	5
3_3_23	3	ΔDcl	1	1	1	1	0	1	1	1	1	1	0	1	4
3_3_24	3	ΔDcl	1	1	1	1	1	1	1	1	1	1	0	0	5
3_3_25	3	ΔDcl	1	1	1	1	1	1	1	1	1	1	0	0	5
3_3_26	3	ΔDcl	1	1	1	1	1	0	1	1	1	1	0	1	4
3_3_27	3	ΔDcl	1	1	0	1	1	1	1	1	1	1	0	1	4
3_3_28	3	ΔDcl	1	1	0	1	1	1	1	1	1	1	0	1	4
3_3_29	3	ΔDcl	1	1	1	1	1	1	1	1	1	1	0	0	5
3_3_30	3	ΔDcl	1	1	1	1	1	1	1	1	1	1	0	0	5
3_3_31	3	ΔDcl	1	1	1	0	1	1	1	1	1	1	0	1	4
3_3_32	3	ΔDcl	1	1	1	1	1	1	1	1	1	1	0	0	5
4_1_1	4	ΔDcl::DcI	1	1	1	1	1	1	1	1	1	1	0	0	5
4_1_2	4	ΔDcl::DcI	1	1	1	1	1	1	1	1	1	1	0	0	5
4_1_3	4	ΔDcl::DcI	1	1	1	1	1	1	1	1	1	1	0	0	5
4_1_4	4	ΔDcl::DcI	1	1	1	0	1	1	0	1	1	1	0	2	3
4_1_5	4	ΔDcl::DcI	1	1	1	1	1	1	1	1	1	1	0	0	5
4_1_6	4	ΔDcl::DcI	1	1	1	1	1	1	1	1	1	1	0	0	5
4_1_7	4	ΔDcl::DcI	1	1	1	0	1	1	1	1	1	1	0	1	4
4_1_8	4	ΔDcl::DcI	1	1	0	1	1	1	1	1	1	1	0	1	4
4_1_9	4	ΔDcl::DcI	1	1	1	1	1	1	1	1	1	1	0	0	5
4_1_10	4	ΔDcl::DcI	1	1	1	1	1	1	1	1	1	1	0	0	5
4_1_11	4	ΔDcl::DcI	1	1	1	1	1	1	1	1	1	1	0	0	5
4_1_12	4	ΔDcl::DcI	1	1	1	1	1	1	1	1	1	1	0	0	5
4_1_13	4	ΔDcl::DcI	1	1	1	1	1	1	1	1	0	1	0	1	4
4_1_14	4	ΔDcl::DcI	1	1	1	1	1	1	1	1	0	1	0	1	4
4_1_15	4	ΔDcl::DcI	1	1	1	1	1	1	1	1	1	1	0	0	5
4_1_16	4	ΔDcl::DcI	1	1	1	1	1	1	1	1	1	0	0	1	4
4_1_17	4	ΔDcl::DcI	1	1	0	1	1	1	1	0	1	1	1	0	4
4_1_18	4	ΔDcl::DcI	1	1	1	1	1	1	1	1	1	1	0	0	5
4_1_19	4	ΔDcl::DcI	1	1	1	1	1	1	1	1	1	0	0	1	4
4_1_20	4	ΔDcl::DcI	1	1	1	1	1	1	1	1	1	1	0	0	5
4_1_21	4	ΔDcl::DcI	1	1	1	0	0	0	1	1	1	0	1	2	2
4_1_22	4	ΔDcl::DcI	1	1	1	1	1	1	1	1	1	1	0	0	5
4_1_23	4	ΔDcl::DcI	1	1	1	1	1	1	1	1	1	1	0	0	5
4_1_24	4	ΔDcl::DcI	1	1	1	1	1	1	1	1	0	1	0	1	4
4_1_25	4	ΔDcl::DcI	1	1	1	1	1	1	1	1	0	1	0	1	4
4_1_26	4	ΔDcl::DcI	1	1	1	1	1	1	1	1	1	1	0	0	5
4_1_27	4	ΔDcl::DcI	1	1	1	1	1	1	1	0	1	1	0	1	4
4_1_28	4	ΔDcl::DcI	1	1	1	1	0	1	1	1	1	1	0	1	4
4_1_29	4	ΔDcl::DcI	1	1	0	1	0	1	1	1	1	1	0	2	3
4_1_30	4	ΔDcl::DcI	1	1	1	1	1	1	1	0	1	1	0	1	4
4_1_31	4	ΔDcl::DcI	1	1	1	1	1	1	1	1	1	1	0	0	5
4_1_32	4	ΔDcl::DcI	1	1	1	1	1	1	1	1	1	1	0	0	5
4_2_1	4	ΔDcl::DcI	1	1	0	1	1	1	1	0	1	1	1	0	4
4_2_2	4	ΔDcl::DcI	1	1	0	1	1	1	1	0	1	1	1	0	4
4_2_3	4	ΔDcl::DcI	1	1	1	1	1	0	1	1	1	1	0	1	4
4_2_4	4	ΔDcl::DcI	1	1	1	1	1	1	1	1	0	1	0	1	4
4_2_5	4	ΔDcl::DcI	1	1	0	0	1	1	1	1	1	1	0	2	3
4_2_6	4	ΔDcl::DcI	1	1	1	1	1	1	1	1	1	1	0	0	5
4_2_7	4	ΔDcl::DcI	1	1	1	1	1	1	1	1	1	1	0	0	5
4_2_8	4	ΔDcl::DcI	1	1	0	1	1	1	1	1	1	1	0	1	4
4_2_9	4	ΔDcl::DcI	1	1	1	1	1	1	1	1	1	1	0	0	5
4_2_10	4	ΔDcl::DcI	1	1	0	0	1	1	1	1	1	1	0	2	3
4_2_11	4	ΔDcl::DcI	1	1	1	1	1	1	1	1	1	1	0	0	5
4_2_12	4	ΔDcl::DcI	1	1	1	1	1	1	1	1	1	1	0	0	5
4_2_13	4	ΔDcl::DcI	1	1	1	1	1	1	1	1	1	1	0	0	5
4_2_14	4	ΔDcl::DcI	1	1	1	1	1	1	1	1	1	1	0	0	5
4_2_15	4	ΔDcl::DcI	1	1	1	1	1	1	1	1	1	1	0	0	5
4_2_16	4	ΔDcl::DcI	1	1	1	1	1	1	1	1	0	1	0	1	4
4_2_17	4	ΔDcl::DcI	1	1	1	1	1	1	1	1	1	1	0	0	5
4_2_18	4	ΔDcl::DcI	1	1	1	1	1	1	1	1	1	1	0	0	5
4_2_19	4	ΔDcl::DcI	1	1	1	1	1	1	1	1	1	1	0	0	5
4_2_20	4	ΔDcl::DcI	1	1	1	1	1	1	1	1	1	1	0	0	5
4_2_21	4	ΔDcl::DcI	1	1	1	1	1	1	1	1	1	1	0	0	5
4_2_22	4	ΔDcl::DcI	1	1	1	0	1	1	1	1	1	1	0	1	4
4_2_23	4	ΔDcl::DcI	1	1	1	1	1	1	1	1	1	1	0	0	5
4_2_24	4	ΔDcl::DcI	1	1	1	1	1	1	1	0	1	1	0	1	4
4_2_25	4	ΔDcl::DcI	1	1	0	1	1	1	1	1	1	1	0	1	4
4_2_26	4	ΔDcl::DcI	1	1	1	1	1	1	1	0	1	1	0	1	4
4_2_27	4	ΔDcl::DcI	1	1	1	1	1	1	1	1	1	0	0	1	4
4_2_28	4	ΔDcl::DcI	1	1	0	1	1	1	1	1	1	1	0	1	4
4_2_29	4	ΔDcl::DcI	1	1	0	1	1	1	1	1	1	1	0	1	4
4_2_30	4	ΔDcl::DcI	1	1	1	1	1	1	1	1	1	1	0	0	5
4_2_31	4	ΔDcl::DcI	1	1	1	1	1	1	1	1	1	1	0	0	5
4_2_32	4	ΔDcl::DcI	1	1	1	1	1	1	1	1	1	1	0	0	5
4_3_1	4	ΔDcl::DcI	1	1	1	0	0	1	1	1	1	1	0	2	3
4_3_2	4	ΔDcl::DcI	1	1	0	0	1	0	1	1	1	1	0	3	2
4_3_3	4	ΔDcl::DcI	1	1	1	1	0	1	1	1	1	1	0	1	4
4_3_4	4	ΔDcl::DcI	1	1	0	1	1	1	1	1	1	0	0	2	3
4_3_5	4	ΔDcl::DcI	1	1	0	0	0	0	1	1	1	0	1	3	1
4_3_6	4	ΔDcl::DcI	1	1	0	1	1	1	1	1	1	1	0	1	4
4_3_7	4	ΔDcl::DcI	1	1	1	1	1	1	1	1	1	1	0	0	5
4_3_8	4	ΔDcl::DcI	1	1	0	0	1	1	1	1	1	1	0	2	3
4_3_9	4	ΔDcl::DcI	1	1	0	1	0	1	1	0	1	1	1	1	3
4_3_10	4	ΔDcl::DcI	1	1	1	1	0	1	1	1	1	1	0	1	4
4_3_11	4	ΔDcl::DcI	1	1	1	1	0	1	1	1	1	1	0	1	4
4_3_12	4	ΔDcl::DcI	1	1	1	1	1	1	1	1	1	1	0	0	5
4_3_13	4	ΔDcl::DcI	1	1	0	0	0	1	1	1	1	1	0	3	2
4_3_14	4	ΔDcl::DcI	1	1	1	1	1	1	1	1	1	1	0	0	5
4_3_15	4	ΔDcl::DcI	1	1	0	1	0	1	1	1	1	1	0	2	3
4_3_16	4	ΔDcl::DcI	1	1	1	1	0	1	1	1	1	1	0	1	4
4_3_17	4	ΔDcl::DcI	1	1	1	1	1	1	1	1	1	1	0	0	5
4_3_18	4	ΔDcl::DcI	1	1	0	1	1	1	1	1	1	1	0	1	4
4_3_19	4	ΔDcl::DcI	1	1	1	1	1	1	1	1	1	1	0	0	5
4_3_20	4	ΔDcl::DcI	1	1	0	1	1	1	1	1	1	1	0	1	4
4_3_21	4	ΔDcl::DcI	1	1	0	1	1	1	1	1	1	1	0	1	4
4_3_22	4	ΔDcl::DcI	1	1	1	1	1	1	1	1	1	0	0	1	4
4_3_23	4	ΔDcl::DcI	1	1	0	1	1	1	1	1	1	1	0	1	4
4_3_24	4	ΔDcl::DcI	1	1	0	1	1	1	1	1	1	0	0	2	3
4_3_25	4	ΔDcl::DcI	1	1	1	1	1	1	1	1	1	0	0	1	4
4_3_26	4	ΔDcl::DcI	1	1	1	1	1	1	1	1	1	1	0	0	5
4_3_27	4	ΔDcl::DcI	1	1	1	1	1	1	1	1	1	1	0	0	5
4_3_28	4	ΔDcl::DcI	1	1	0	1	0	1	1	1	1	1	0	2	3
4_3_29	4	ΔDcl::DcI	1	1	1	1	1	1	1	1	1	0	0	1	4
4_3_30	4	ΔDcl::DcI	1	1	1	0	1	1	1	1	1	1	0	1	4
4_3_31	4	ΔDcl::DcI	1	1	0	1	1	1	1	1	1	1	0	1	4
4_3_32	4	ΔDcl::DcI	1	1	0	1	1	1	1	1	1	1	0	1	4
5_1_1	5	ΔDcl::DcI	1	1	1	1	1	1	1	1	1	1	0	0	5
5_1_2	5	ΔDcl::DcI	1	1	1	0	1	1	1	1	1	1	0	1	4
5_1_3	5	ΔDcl::DcI	1	1	1	1	0	1	1	1	1	1	0	1	4
5_1_4	5	ΔDcl::DcI	1	1	1	0	0	1	1	1	1	1	0	2	3
5_1_5	5	ΔDcl::DcI	1	1	1	0	0	1	1	1	1	1	0	2	3
5_1_6	5	ΔDcl::DcI	1	1	1	0	1	1	1	1	1	1	0	1	4
5_1_7	5	ΔDcl::DcI	1	1	1	0	0	1	1	1	1	1	0	2	3
5_1_8	5	ΔDcl::DcI	1	1	1	0	0	1	1	1	1	1	0	2	3
5_1_9	5	ΔDcl::DcI	1	1	1	1	1	1	1	1	1	1	0	0	5
5_1_10	5	ΔDcl::DcI	1	1	1	1	1	1	1	1	1	1	0	0	5
5_1_11	5	ΔDcl::DcI	1	1	1	0	1	1	1	1	1	1	0	1	4
5_1_12	5	ΔDcl::DcI	1	1	1	1	1	1	1	1	1	1	0	0	5
5_1_13	5	ΔDcl::DcI	1	1	1	0	0	1	1	1	0	1	1	1	3
5_1_14	5	ΔDcl::DcI	1	1	1	1	1	1	1	1	1	1	0	0	5
5_1_15	5	ΔDcl::DcI	1	1	1	1	1	1	1	1	1	1	0	0	5
5_1_16	5	ΔDcl::DcI	1	1	1	0	1	1	1	1	1	1	0	1	4
5_1_17	5	ΔDcl::DcI	1	1	1	1	1	1	1	1	1	1	0	0	5
5_1_18	5	ΔDcl::DcI	1	1	1	0	1	1	1	1	1	1	0	1	4
5_1_19	5	ΔDcl::DcI	1	1	1	1	1	1	1	1	1	1	0	0	5
5_1_20	5	ΔDcl::DcI	1	1	1	1	1	1	1	1	1	1	0	0	5
5_1_21	5	ΔDcl::DcI	1	1	1	1	1	1	1	1	1	1	0	0	5
5_1_22	5	ΔDcl::DcI	1	1	1	0	0	1	1	1	1	1	0	2	3
5_1_23	5	ΔDcl::DcI	1	1	1	1	1	1	1	1	1	1	0	0	5
5_1_24	5	ΔDcl::DcI	1	1	1	0	1	1	1	1	1	1	0	1	4
5_1_25	5	ΔDcl::DcI	1	1	1	1	1	1	1	1	1	1	0	0	5
5_1_26	5	ΔDcl::DcI	1	1	1	1	0	1	1	1	1	1	0	1	4
5_1_27	5	ΔDcl::DcI	1	1	1	1	0	1	1	1	1	1	0	1	4
5_1_28	5	ΔDcl::DcI	1	1	1	1	1	1	1	1	1	1	0	0	5
5_1_29	5	ΔDcl::DcI	1	1	1	1	1	1	1	1	1	0	0	1	4
5_1_30	5	ΔDcl::DcI	1	1	1	1	1	1	1	1	1	1	0	0	5
5_1_31	5	ΔDcl::DcI	1	1	1	0	1	1	1	1	1	1	0	1	4
5_1_32	5	ΔDcl::DcI	1	1	1	1	1	1	1	1	1	1	0	0	5
5_2_1	5	ΔDcl::DcI	1	1	1	1	1	1	1	1	1	1	0	0	5
5_2_2	5	ΔDcl::DcI	1	1	1	1	0	1	1	1	1	1	0	1	4
5_2_3	5	ΔDcl::DcI	1	1	1	1	1	1	1	1	1	1	0	0	5
5_2_4	5	ΔDcl::DcI	1	1	1	1	1	1	1	1	1	1	0	0	5
5_2_5	5	ΔDcl::DcI	1	1	1	0	0	1	1	1	1	1	0	2	3
5_2_6	5	ΔDcl::DcI	1	1	1	1	1	1	1	1	1	1	0	0	5
5_2_7	5	ΔDcl::DcI	1	1	1	1	1	1	1	1	1	1	0	0	5
5_2_8	5	ΔDcl::DcI	1	1	1	1	1	1	1	1	1	1	0	0	5
5_2_9	5	ΔDcl::DcI	1	1	1	1	1	1	1	1	1	1	0	0	5
5_2_10	5	ΔDcl::DcI	1	1	1	1	1	1	1	1	1	1	0	0	5
5_2_11	5	ΔDcl::DcI	1	1	1	1	1	1	1	1	1	1	0	0	5
5_2_12	5	ΔDcl::DcI	1	1	1	1	1	1	1	1	0	1	0	1	4
5_2_13	5	ΔDcl::DcI	1	1	1	1	1	1	1	1	1	1	0	0	5
5_2_14	5	ΔDcl::DcI	1	1	1	1	1	1	1	1	1	1	0	0	5
5_2_15	5	ΔDcl::DcI	1	1	1	1	1	1	1	1	1	1	0	0	5
5_2_16	5	ΔDcl::DcI	1	1	1	1	1	1	1	1	1	1	0	0	5
5_2_17	5	ΔDcl::DcI	1	1	1	1	1	1	1	1	1	1	0	0	5
5_2_18	5	ΔDcl::DcI	1	1	1	1	1	1	1	1	1	1	0	0	5
5_2_19	5	ΔDcl::DcI	1	1	1	1	1	1	1	1	1	1	0	0	5
5_2_20	5	ΔDcl::DcI	1	1	1	1	0	1	1	1	1	1	0	1	4
5_2_21	5	ΔDcl::DcI	1	1	1	1	1	1	1	1	1	1	0	0	5
5_2_22	5	ΔDcl::DcI	1	1	1	1	1	1	1	1	1	1	0	0	5
5_2_23	5	ΔDcl::DcI	1	1	1	0	1	1	1	1	1	1	0	1	4
5_2_24	5	ΔDcl::DcI	1	1	1	1	0	1	1	1	1	1	0	1	4
5_2_25	5	ΔDcl::DcI	1	1	1	1	0	1	1	1	1	1	0	1	4
5_2_26	5	ΔDcl::DcI	1	1	1	1	1	1	1	1	1	1	0	0	5
5_2_27	5	ΔDcl::DcI	1	1	1	1	1	1	1	1	1	1	0	0	5
5_2_28	5	ΔDcl::DcI	1	1	1	1	1	1	1	1	1	1	0	0	5
5_2_29	5	ΔDcl::DcI	1	1	1	1	1	1	1	1	1	1	0	0	5
5_2_30	5	ΔDcl::DcI	1	1	1	1	1	1	1	1	1	1	0	0	5
5_2_31	5	ΔDcl::DcI	1	1	1	1	1	1	1	1	1	1	0	0	5
5_2_32	5	ΔDcl::DcI	1	1	1	1	1	1	1	1	1	1	0	0	5
5_3_1	5	ΔDcl::DcI	1	1	1	1	1	1	1	1	1	1	0	0	5
5_3_2	5	ΔDcl::DcI	1	1	1	0	0	1	1	1	1	0	1	1	3
5_3_3	5	ΔDcl::DcI	1	1	1	1	1	1	1	1	1	1	0	0	5
5_3_4	5	ΔDcl::DcI	1	1	1	0	1	1	1	1	1	1	0	1	4
5_3_5	5	ΔDcl::DcI	1	1	1	1	0	1	1	1	1	1	0	1	4
5_3_6	5	ΔDcl::DcI	1	1	1	0	0	1	1	1	1	1	0	2	3
5_3_7	5	ΔDcl::DcI	1	1	1	1	0	1	1	1	1	1	0	1	4
5_3_8	5	ΔDcl::DcI	1	1	1	1	1	1	1	1	1	1	0	0	5
5_3_9	5	ΔDcl::DcI	1	1	1	0	0	1	1	1	1	1	0	2	3
5_3_10	5	ΔDcl::DcI	1	1	1	1	0	1	1	1	1	1	0	1	4
5_3_11	5	ΔDcl::DcI	1	1	1	1	1	1	1	1	1	0	0	1	4
5_3_12	5	ΔDcl::DcI	1	1	1	0	0	1	1	1	1	1	0	2	3
5_3_13	5	ΔDcl::DcI	1	1	1	1	1	1	1	1	1	1	0	0	5
5_3_14	5	ΔDcl::DcI	1	1	1	1	1	1	1	1	1	1	0	0	5
5_3_15	5	ΔDcl::DcI	1	1	1	1	1	1	1	1	1	1	0	0	5
5_3_16	5	ΔDcl::DcI	1	1	1	1	1	1	1	1	1	1	0	0	5
5_3_17	5	ΔDcl::DcI	1	1	1	1	1	1	1	1	1	1	0	0	5
5_3_18	5	ΔDcl::DcI	1	1	1	0	1	1	1	1	1	1	0	1	4
5_3_19	5	ΔDcl::DcI	1	1	1	1	0	1	1	1	1	1	0	1	4
5_3_20	5	ΔDcl::DcI	1	1	1	1	1	1	1	1	1	1	0	0	5
5_3_21	5	ΔDcl::DcI	1	1	1	1	1	1	1	1	1	1	0	0	5
5_3_22	5	ΔDcl::DcI	1	1	1	1	1	1	1	1	1	1	0	0	5
5_3_23	5	ΔDcl::DcI	1	1	1	1	0	1	1	1	1	1	0	1	4
5_3_24	5	ΔDcl::DcI	1	1	1	1	1	1	1	1	1	1	0	0	5
5_3_25	5	ΔDcl::DcI	1	1	1	0	0	1	1	1	1	1	0	2	3
5_3_26	5	ΔDcl::DcI	1	1	1	0	0	1	1	1	1	0	1	1	3
5_3_27	5	ΔDcl::DcI	1	1	1	1	1	1	1	1	1	1	0	0	5
5_3_28	5	ΔDcl::DcI	1	1	1	0	0	1	1	1	1	1	0	2	3
5_3_29	5	ΔDcl::DcI	1	1	1	0	0	1	1	1	1	1	0	2	3
5_3_30	5	ΔDcl::DcI	1	1	1	1	0	1	1	1	1	1	0	1	4
5_3_31	5	ΔDcl::DcI	1	1	1	1	0	1	1	1	1	1	0	1	4
5_3_32	5	ΔDcl::DcI	1	1	1	1	1	1	1	1	1	1	0	0	5
6_1_1	6	Δago1	1	1	1	1	1	1	1	1	1	1	0	0	5
6_1_2	6	Δago1	1	1	0	1	1	1	1	1	1	1	0	1	4
6_1_3	6	Δago1	1	1	0	1	1	1	1	1	1	1	0	1	4
6_1_4	6	Δago1	1	1	0	1	1	1	1	1	1	1	0	1	4
6_1_5	6	Δago1	1	1	0	1	0	1	1	1	1	1	0	2	3
6_1_6	6	Δago1	1	1	0	1	0	1	1	1	1	1	0	2	3
6_1_7	6	Δago1	1	1	0	1	0	1	1	1	1	1	0	2	3
6_1_8	6	Δago1	1	1	0	1	0	1	1	1	1	1	0	2	3
6_1_9	6	Δago1	1	1	0	1	1	1	1	1	1	0	0	2	3
6_1_10	6	Δago1	1	1	0	1	1	1	1	1	1	1	0	1	4
6_1_11	6	Δago1	1	1	0	1	1	1	1	1	1	1	0	1	4
6_1_12	6	Δago1	1	1	0	1	1	1	1	1	1	0	0	2	3
6_1_13	6	Δago1	1	1	0	1	1	1	1	1	1	1	0	1	4
6_1_14	6	Δago1	1	1	0	1	0	1	1	1	1	1	0	2	3
6_1_15	6	Δago1	1	1	0	1	1	1	1	1	1	1	0	1	4
6_1_16	6	Δago1	1	1	0	1	1	1	1	1	1	1	0	1	4
6_1_17	6	Δago1	1	1	0	1	1	1	1	1	1	1	0	1	4
6_1_18	6	Δago1	1	1	0	1	1	1	1	1	1	1	0	1	4
6_1_19	6	Δago1	1	1	0	1	1	1	1	1	1	1	0	1	4
6_1_20	6	Δago1	1	1	0	1	1	1	1	1	1	1	0	1	4
6_1_21	6	Δago1	1	1	0	1	1	1	1	1	1	1	0	1	4
6_1_22	6	Δago1	1	1	0	1	1	1	1	1	1	1	0	1	4
6_1_23	6	Δago1	1	1	0	1	1	1	1	1	1	1	0	1	4
6_1_24	6	Δago1	1	1	0	1	1	1	1	1	1	1	0	1	4
6_1_25	6	Δago1	1	1	0	1	1	1	1	1	1	1	0	1	4
6_1_26	6	Δago1	1	1	0	1	1	1	1	1	1	1	0	1	4
6_1_27	6	Δago1	1	0	0	0	0	1	1	1	1	1	0	4	1
6_1_28	6	Δago1	1	1	0	1	1	1	1	1	1	1	0	1	4
6_1_29	6	Δago1	1	1	0	1	1	1	1	1	1	1	0	1	4
6_1_30	6	Δago1	1	1	0	1	1	1	1	1	1	1	0	1	4
6_1_31	6	Δago1	1	1	0	1	1	1	1	1	1	1	0	1	4
6_1_32	6	Δago1	1	1	0	1	1	1	1	1	1	1	0	1	4
6_2_1	6	Δago1	1	1	0	1	1	1	1	1	1	1	0	1	4
6_2_2	6	Δago1	1	1	0	1	1	1	1	1	1	1	0	1	4
6_2_3	6	Δago1	1	1	0	1	0	1	1	1	1	1	0	2	3
6_2_4	6	Δago1	1	1	0	1	1	1	1	1	1	1	0	1	4
6_2_5	6	Δago1	1	1	0	1	1	1	1	1	1	1	0	1	4
6_2_6	6	Δago1	1	1	0	1	1	1	1	1	1	1	0	1	4
6_2_7	6	Δago1	1	1	0	1	1	1	1	1	1	1	0	1	4
6_2_8	6	Δago1	1	1	0	1	1	1	1	1	1	1	0	1	4
6_2_9	6	Δago1	1	1	0	1	1	1	1	1	1	1	0	1	4
6_2_10	6	Δago1	1	1	0	1	1	1	1	1	1	1	0	1	4
6_2_11	6	Δago1	1	1	0	1	1	1	1	1	1	1	0	1	4
6_2_12	6	Δago1	1	1	0	0	0	1	1	1	1	1	0	3	2
6_2_13	6	Δago1	1	1	0	1	1	1	1	1	1	1	0	1	4
6_2_14	6	Δago1	1	1	0	1	0	1	1	1	1	1	0	2	3
6_2_15	6	Δago1	1	1	0	1	1	1	1	1	1	1	0	1	4
6_2_16	6	Δago1	1	1	0	1	0	1	1	1	1	1	0	2	3
6_2_17	6	Δago1	1	1	0	1	1	1	1	1	1	1	0	1	4
6_2_18	6	Δago1	1	1	0	1	1	1	1	1	1	1	0	1	4
6_2_19	6	Δago1	0	1	0	1	0	1	1	1	1	1	0	3	2
6_2_20	6	Δago1	1	1	0	0	1	1	1	1	1	1	0	2	3
6_2_21	6	Δago1	1	1	0	1	1	1	1	1	1	1	0	1	4
6_2_22	6	Δago1	1	1	0	1	1	1	1	1	1	1	0	1	4
6_2_23	6	Δago1	1	1	0	1	1	1	1	1	1	1	0	1	4
6_2_24	6	Δago1	1	1	0	1	1	1	1	1	1	1	0	1	4
6_2_25	6	Δago1	1	1	0	1	1	1	1	1	1	1	0	1	4
6_2_26	6	Δago1	1	1	0	1	1	1	1	1	1	1	0	1	4
6_2_27	6	Δago1	1	1	0	1	1	1	1	1	1	1	0	1	4
6_2_28	6	Δago1	1	1	0	1	1	1	1	1	1	1	0	1	4
6_2_29	6	Δago1	1	1	0	1	1	1	1	1	1	1	0	1	4
6_2_30	6	Δago1	1	1	0	0	1	1	1	1	1	1	0	2	3
6_2_31	6	Δago1	1	1	0	1	1	1	1	1	1	1	0	1	4
6_2_32	6	Δago1	1	1	0	1	1	1	1	1	1	1	0	1	4
7_1_1	7	Δago1	1	1	0	1	1	1	1	1	1	1	0	1	4
7_1_2	7	Δago1	1	1	0	1	1	1	1	1	1	1	0	1	4
7_1_3	7	Δago1	1	1	0	1	1	1	1	1	1	1	0	1	4
7_1_4	7	Δago1	1	1	0	1	1	1	1	1	1	1	0	1	4
7_1_5	7	Δago1	1	1	0	1	1	1	1	1	1	1	0	1	4
7_1_6	7	Δago1	1	1	0	1	1	1	0	1	1	1	0	2	3
7_1_7	7	Δago1	1	1	0	1	1	1	1	1	1	1	0	1	4
7_1_8	7	Δago1	1	1	0	1	1	1	1	1	1	1	0	1	4
7_1_9	7	Δago1	1	1	0	1	1	1	1	1	1	1	0	1	4
7_1_10	7	Δago1	1	1	0	1	1	1	1	1	1	1	0	1	4
7_1_11	7	Δago1	1	1	0	1	1	1	1	1	1	1	0	1	4
7_1_12	7	Δago1	1	1	0	1	0	1	1	1	1	1	0	2	3
7_1_13	7	Δago1	1	1	0	1	1	1	1	1	1	1	0	1	4
7_1_14	7	Δago1	1	1	0	1	1	1	1	1	1	1	0	1	4
7_1_15	7	Δago1	1	1	0	1	1	1	1	1	1	1	0	1	4
7_1_16	7	Δago1	1	1	0	1	1	1	1	1	1	1	0	1	4
7_1_17	7	Δago1	1	1	0	1	1	1	1	1	1	1	0	1	4
7_1_18	7	Δago1	1	1	0	0	1	1	1	1	1	1	0	2	3
7_1_19	7	Δago1	1	1	0	1	1	1	1	1	0	1	0	2	3
7_1_20	7	Δago1	1	1	0	1	1	1	1	0	1	1	1	0	4
7_1_21	7	Δago1	1	1	0	1	1	1	1	1	1	1	0	1	4
7_1_22	7	Δago1	1	1	0	1	1	1	1	1	1	1	0	1	4
7_1_23	7	Δago1	1	1	0	1	1	1	1	1	1	1	0	1	4
7_1_24	7	Δago1	1	1	0	1	1	1	1	1	1	1	0	1	4
7_1_25	7	Δago1	1	1	0	1	0	1	1	1	1	1	0	2	3
7_1_26	7	Δago1	1	1	0	1	1	1	1	1	1	1	0	1	4
7_1_27	7	Δago1	1	1	0	1	1	1	1	1	1	1	0	1	4
7_1_28	7	Δago1	1	1	0	1	1	1	1	1	1	1	0	1	4
7_1_29	7	Δago1	1	1	0	1	1	1	1	1	1	1	0	1	4
7_1_30	7	Δago1	1	1	0	1	1	1	1	1	1	1	0	1	4
7_1_31	7	Δago1	1	1	0	1	1	1	1	1	1	1	0	1	4
7_1_32	7	Δago1	1	1	0	1	1	1	1	1	1	1	0	1	4
7_2_1	7	Δago1	1	1	0	1	1	1	1	1	1	1	0	1	4
7_2_2	7	Δago1	1	1	0	1	1	1	1	1	1	1	0	1	4
7_2_3	7	Δago1	1	1	0	1	1	1	1	0	1	1	1	0	4
7_2_4	7	Δago1	1	1	0	1	1	1	1	1	1	1	0	1	4
7_2_5	7	Δago1	1	1	0	1	1	1	0	1	0	1	0	3	2
7_2_6	7	Δago1	1	1	0	1	1	1	1	1	1	1	0	1	4
7_2_7	7	Δago1	1	1	1	1	1	1	1	1	1	1	0	0	5
7_2_8	7	Δago1	1	1	1	1	1	1	1	1	1	1	0	0	5
7_2_9	7	Δago1	1	1	0	1	1	1	1	1	1	1	0	1	4
7_2_10	7	Δago1	1	1	0	1	1	1	1	1	1	1	0	1	4
7_2_11	7	Δago1	1	1	0	1	1	1	1	1	1	1	0	1	4
7_2_12	7	Δago1	1	1	1	1	1	1	1	1	1	1	0	0	5
7_2_13	7	Δago1	1	1	0	1	1	1	1	1	1	1	0	1	4
7_2_14	7	Δago1	1	1	0	1	1	1	1	1	1	1	0	1	4
7_2_15	7	Δago1	1	1	0	1	1	1	1	1	1	1	0	1	4
7_2_16	7	Δago1	1	1	0	1	1	1	1	1	1	1	0	1	4
7_2_17	7	Δago1	1	1	0	1	1	1	1	1	1	1	0	1	4
7_2_18	7	Δago1	1	1	1	1	1	1	1	1	1	1	0	0	5
7_2_19	7	Δago1	1	1	0	1	1	1	1	1	1	1	0	1	4
7_2_20	7	Δago1	1	1	0	1	1	1	1	1	1	1	0	1	4
7_2_21	7	Δago1	1	1	0	1	1	1	1	1	1	1	0	1	4
7_2_22	7	Δago1	1	1	0	1	1	1	1	1	1	1	0	1	4
7_2_23	7	Δago1	1	1	0	1	1	1	1	1	1	1	0	1	4
7_2_24	7	Δago1	1	1	0	1	1	1	1	1	1	1	0	1	4
7_2_25	7	Δago1	1	1	0	1	1	1	1	1	1	1	0	1	4
7_2_26	7	Δago1	1	1	0	1	1	1	1	1	1	1	0	1	4
7_2_27	7	Δago1	1	1	0	1	1	1	1	0	1	1	1	0	4
7_2_28	7	Δago1	1	1	0	1	1	1	1	1	1	1	0	1	4
7_2_29	7	Δago1	1	1	0	1	1	1	1	1	1	1	0	1	4
7_2_30	7	Δago1	1	1	0	1	1	1	1	1	1	1	0	1	4
7_2_31	7	Δago1	1	1	0	1	1	1	1	1	1	1	0	1	4
7_2_32	7	Δago1	1	1	0	1	0	1	1	1	1	1	0	2	3
7_3_1	7	Δago1	1	1	0	1	1	1	1	1	1	1	0	1	4
7_3_2	7	Δago1	1	1	0	1	0	1	1	1	1	1	0	2	3
7_3_3	7	Δago1	1	1	0	1	1	1	1	1	0	1	0	2	3
7_3_4	7	Δago1	1	1	0	1	1	1	1	1	1	1	0	1	4
7_3_5	7	Δago1	1	0	0	1	1	1	1	1	1	1	0	2	3
7_3_6	7	Δago1	1	1	0	1	1	1	1	1	1	1	0	1	4
7_3_7	7	Δago1	1	1	0	1	1	1	1	1	1	1	0	1	4
7_3_8	7	Δago1	1	1	0	1	1	1	1	1	1	1	0	1	4
7_3_9	7	Δago1	1	1	0	1	1	1	1	1	1	1	0	1	4
7_3_10	7	Δago1	1	1	1	1	1	1	1	1	1	1	0	0	5
7_3_11	7	Δago1	1	1	0	1	1	1	1	1	1	1	0	1	4
7_3_12	7	Δago1	1	1	0	1	1	1	1	1	1	1	0	1	4
7_3_13	7	Δago1	1	1	0	1	1	1	1	1	1	1	0	1	4
7_3_14	7	Δago1	1	1	0	1	1	1	1	1	1	1	0	1	4
7_3_15	7	Δago1	1	1	0	1	1	1	1	1	1	1	0	1	4
7_3_16	7	Δago1	1	1	0	1	1	1	1	1	1	1	0	1	4
7_3_17	7	Δago1	1	1	1	1	1	1	1	1	1	1	0	0	5
7_3_18	7	Δago1	1	1	0	1	1	1	1	1	1	1	0	1	4
7_3_19	7	Δago1	1	1	0	1	0	1	1	1	1	1	0	2	3
7_3_20	7	Δago1	1	1	0	1	1	1	1	1	1	1	0	1	4
7_3_21	7	Δago1	1	1	0	1	0	1	1	1	1	1	0	2	3
7_3_22	7	Δago1	1	1	0	1	1	1	1	1	0	1	0	2	3
7_3_23	7	Δago1	1	1	0	1	1	1	1	1	1	1	0	1	4
7_3_24	7	Δago1	1	1	0	1	1	1	1	1	1	1	0	1	4
7_3_25	7	Δago1	1	1	0	1	1	1	1	1	1	1	0	1	4
7_3_26	7	Δago1	1	1	0	1	1	1	1	1	1	1	0	1	4
7_3_27	7	Δago1	1	1	0	0	1	1	1	1	1	1	0	2	3
7_3_28	7	Δago1	1	1	0	1	1	1	1	1	1	1	0	1	4
7_3_29	7	Δago1	1	1	1	1	1	1	1	1	1	1	0	0	5
7_3_30	7	Δago1	1	1	0	1	1	1	1	1	1	1	0	1	4
7_3_31	7	Δago1	1	1	0	1	1	1	1	1	1	1	0	1	4
7_3_32	7	Δago1	1	1	1	1	0	1	1	1	1	1	0	1	4
8_1_1	8	Δago1::ago1_gfp	1	1	0	1	1	1	1	0	1	1	1	0	4
8_1_2	8	Δago1::ago1_gfp	1	1	1	1	1	1	0	1	1	1	0	1	4
8_1_3	8	Δago1::ago1_gfp	1	1	1	1	1	1	1	1	1	1	0	0	5
8_1_4	8	Δago1::ago1_gfp	1	1	1	1	1	1	1	1	1	1	0	0	5
8_1_5	8	Δago1::ago1_gfp	1	1	1	1	1	1	1	1	1	1	0	0	5
8_1_6	8	Δago1::ago1_gfp	1	1	1	1	1	1	1	1	1	1	0	0	5
8_1_7	8	Δago1::ago1_gfp	1	1	1	1	1	1	1	1	1	1	0	0	5
8_1_8	8	Δago1::ago1_gfp	1	1	1	1	1	1	1	1	1	1	0	0	5
8_1_9	8	Δago1::ago1_gfp	1	1	1	1	1	1	1	1	1	1	0	0	5
8_1_10	8	Δago1::ago1_gfp	1	1	1	1	1	1	1	1	1	1	0	0	5
8_1_11	8	Δago1::ago1_gfp	1	1	1	1	1	1	1	1	1	1	0	0	5
8_1_12	8	Δago1::ago1_gfp	1	1	1	1	0	1	1	1	1	1	0	1	4
8_1_13	8	Δago1::ago1_gfp	1	1	1	1	1	1	1	1	1	1	0	0	5
8_1_14	8	Δago1::ago1_gfp	1	1	1	1	1	1	1	1	1	1	0	0	5
8_1_15	8	Δago1::ago1_gfp	1	1	1	1	1	1	1	1	1	1	0	0	5
8_1_16	8	Δago1::ago1_gfp	1	1	1	1	1	1	1	1	1	1	0	0	5
8_1_17	8	Δago1::ago1_gfp	1	1	1	1	1	1	1	1	1	1	0	0	5
8_1_18	8	Δago1::ago1_gfp	1	1	1	1	0	1	1	1	1	1	0	1	4
8_1_19	8	Δago1::ago1_gfp	1	1	1	1	1	1	1	1	1	1	0	0	5
8_1_20	8	Δago1::ago1_gfp	1	1	0	1	1	1	1	1	1	1	0	1	4
8_1_21	8	Δago1::ago1_gfp	1	1	1	1	1	1	1	1	1	1	0	0	5
8_1_22	8	Δago1::ago1_gfp	1	1	0	1	1	1	1	1	1	1	0	1	4
8_1_23	8	Δago1::ago1_gfp	1	1	1	1	0	1	1	1	1	1	0	1	4
8_1_24	8	Δago1::ago1_gfp	1	1	1	1	1	1	1	1	1	1	0	0	5
8_1_25	8	Δago1::ago1_gfp	1	1	0	0	0	1	1	1	1	1	0	3	2
8_1_26	8	Δago1::ago1_gfp	1	1	1	1	1	1	1	1	1	1	0	0	5
8_1_27	8	Δago1::ago1_gfp	1	1	1	0	1	1	1	1	1	1	0	1	4
8_1_28	8	Δago1::ago1_gfp	1	1	1	1	1	1	0	1	1	1	0	1	4
8_1_29	8	Δago1::ago1_gfp	1	1	0	1	1	1	1	1	1	1	0	1	4
8_1_30	8	Δago1::ago1_gfp	1	1	1	1	1	1	1	1	1	1	0	0	5
8_1_31	8	Δago1::ago1_gfp	1	1	1	1	1	1	1	1	1	1	0	0	5
8_1_32	8	Δago1::ago1_gfp	1	1	1	1	1	1	1	1	1	1	0	0	5
8_2_1	8	Δago1::ago1_gfp	1	1	1	1	1	1	1	1	1	1	0	0	5
8_2_2	8	Δago1::ago1_gfp	1	1	1	1	1	1	1	1	1	1	0	0	5
8_2_3	8	Δago1::ago1_gfp	1	1	1	1	1	1	1	1	1	1	0	0	5
8_2_4	8	Δago1::ago1_gfp	1	1	1	1	0	1	1	1	1	1	0	1	4
8_2_5	8	Δago1::ago1_gfp	1	1	0	1	0	1	1	1	1	1	0	2	3
8_2_6	8	Δago1::ago1_gfp	1	1	1	1	1	1	1	1	1	1	0	0	5
8_2_7	8	Δago1::ago1_gfp	1	1	1	1	1	1	1	1	1	0	0	1	4
8_2_8	8	Δago1::ago1_gfp	1	1	1	1	1	1	1	1	1	1	0	0	5
8_2_9	8	Δago1::ago1_gfp	1	1	1	1	1	1	1	1	1	0	0	1	4
8_2_10	8	Δago1::ago1_gfp	1	1	1	1	1	1	1	1	1	1	0	0	5
8_2_11	8	Δago1::ago1_gfp	1	1	1	1	1	1	1	1	1	1	0	0	5
8_2_12	8	Δago1::ago1_gfp	1	1	1	1	1	1	1	1	1	0	0	1	4
8_2_13	8	Δago1::ago1_gfp	1	1	1	1	1	1	1	1	1	1	0	0	5
8_2_14	8	Δago1::ago1_gfp	1	1	0	1	0	1	1	1	1	1	0	2	3
8_2_15	8	Δago1::ago1_gfp	1	1	1	1	1	1	1	1	1	1	0	0	5
8_2_16	8	Δago1::ago1_gfp	1	1	1	1	1	1	1	1	1	1	0	0	5
8_2_17	8	Δago1::ago1_gfp	1	1	1	1	1	1	1	1	1	1	0	0	5
8_2_18	8	Δago1::ago1_gfp	1	1	1	1	1	1	1	1	1	1	0	0	5
8_2_19	8	Δago1::ago1_gfp	1	1	1	1	1	1	1	1	1	1	0	0	5
8_2_20	8	Δago1::ago1_gfp	1	1	1	1	1	1	1	1	1	1	0	0	5
8_2_21	8	Δago1::ago1_gfp	1	1	1	1	1	1	1	1	1	1	0	0	5
8_2_22	8	Δago1::ago1_gfp	1	1	1	1	1	1	1	1	1	1	0	0	5
8_2_23	8	Δago1::ago1_gfp	1	1	1	1	1	1	1	1	1	1	0	0	5
8_2_24	8	Δago1::ago1_gfp	1	1	1	1	1	1	1	1	1	1	0	0	5
8_2_25	8	Δago1::ago1_gfp	1	1	1	1	1	1	1	1	1	1	0	0	5
8_2_26	8	Δago1::ago1_gfp	1	1	1	1	1	1	1	1	1	1	0	0	5
8_2_27	8	Δago1::ago1_gfp	1	1	1	1	1	1	1	1	1	1	0	0	5
8_2_28	8	Δago1::ago1_gfp	1	1	1	1	0	1	1	1	1	1	0	1	4
8_2_29	8	Δago1::ago1_gfp	1	1	1	1	1	1	1	1	1	1	0	0	5
8_2_30	8	Δago1::ago1_gfp	1	1	1	1	1	1	1	1	1	1	0	0	5
8_2_31	8	Δago1::ago1_gfp	1	1	1	1	1	1	1	1	1	1	0	0	5
8_2_32	8	Δago1::ago1_gfp	1	1	1	1	1	1	1	1	1	1	0	0	5
9_1_1	9	Δago1::ago1_gfp	1	1	0	1	0	1	1	1	1	1	0	2	3
9_1_2	9	Δago1::ago1_gfp	1	1	1	1	1	1	1	1	1	1	0	0	5
9_1_3	9	Δago1::ago1_gfp	0	1	1	1	1	1	1	1	1	1	0	1	4
9_1_4	9	Δago1::ago1_gfp	1	1	1	1	1	1	1	1	1	1	0	0	5
9_1_5	9	Δago1::ago1_gfp	1	1	1	1	1	1	1	1	1	1	0	0	5
9_1_6	9	Δago1::ago1_gfp	0	1	1	1	1	1	1	1	1	1	0	1	4
9_1_7	9	Δago1::ago1_gfp	1	1	1	1	1	1	1	1	1	1	0	0	5
9_1_8	9	Δago1::ago1_gfp	1	1	1	1	1	1	1	1	1	1	0	0	5
9_1_9	9	Δago1::ago1_gfp	1	1	1	0	1	1	1	1	0	1	1	0	4
9_1_10	9	Δago1::ago1_gfp	1	1	1	1	1	1	1	1	1	1	0	0	5
9_1_11	9	Δago1::ago1_gfp	1	1	1	1	0	1	1	1	1	1	0	1	4
9_1_12	9	Δago1::ago1_gfp	1	1	1	1	1	1	1	1	1	1	0	0	5
9_1_13	9	Δago1::ago1_gfp	1	1	1	1	1	1	1	1	1	1	0	0	5
9_1_14	9	Δago1::ago1_gfp	1	1	0	1	1	1	1	1	1	1	0	1	4
9_1_15	9	Δago1::ago1_gfp	1	1	1	0	1	1	1	1	0	1	1	0	4
9_1_16	9	Δago1::ago1_gfp	0	1	1	0	1	1	1	1	1	1	0	2	3
9_1_17	9	Δago1::ago1_gfp	1	1	1	1	1	1	1	1	1	1	0	0	5
9_1_18	9	Δago1::ago1_gfp	1	1	1	1	1	1	1	1	1	1	0	0	5
9_1_19	9	Δago1::ago1_gfp	1	1	1	0	0	1	1	1	1	1	0	2	3
9_1_20	9	Δago1::ago1_gfp	0	0	1	0	0	1	1	1	1	1	0	4	1
9_1_21	9	Δago1::ago1_gfp	1	1	1	1	1	1	1	1	1	1	0	0	5
9_1_22	9	Δago1::ago1_gfp	1	1	0	1	0	1	1	1	1	1	0	2	3
9_1_23	9	Δago1::ago1_gfp	1	1	1	1	1	1	1	1	1	1	0	0	5
9_1_24	9	Δago1::ago1_gfp	1	1	1	0	0	1	1	1	1	1	0	2	3
9_1_25	9	Δago1::ago1_gfp	1	1	1	0	1	1	1	1	1	1	0	1	4
9_1_26	9	Δago1::ago1_gfp	1	1	1	0	0	1	1	1	1	1	0	2	3
9_1_27	9	Δago1::ago1_gfp	1	1	1	1	1	1	1	1	1	1	0	0	5
9_1_28	9	Δago1::ago1_gfp	1	1	1	0	1	1	1	1	1	1	0	1	4
9_1_29	9	Δago1::ago1_gfp	0	1	1	1	1	1	1	1	1	1	0	1	4
9_1_30	9	Δago1::ago1_gfp	1	1	0	1	1	1	1	1	1	1	0	1	4
9_1_31	9	Δago1::ago1_gfp	1	1	1	1	1	1	1	1	1	1	0	0	5
9_1_32	9	Δago1::ago1_gfp	1	1	1	1	1	1	1	1	1	1	0	0	5
9_2_1	9	Δago1::ago1_gfp	1	1	1	1	1	1	1	1	1	1	0	0	5
9_2_2	9	Δago1::ago1_gfp	1	1	1	1	0	1	1	1	1	1	0	1	4
9_2_3	9	Δago1::ago1_gfp	1	1	1	1	1	1	1	1	1	1	0	0	5
9_2_4	9	Δago1::ago1_gfp	1	1	1	1	0	1	1	1	1	1	0	1	4
9_2_5	9	Δago1::ago1_gfp	1	1	1	1	1	1	1	1	1	1	0	0	5
9_2_6	9	Δago1::ago1_gfp	0	0	0	0	0	1	1	1	1	1	0	5	0
9_2_7	9	Δago1::ago1_gfp	1	1	0	1	1	1	1	1	1	1	0	1	4
9_2_8	9	Δago1::ago1_gfp	1	1	1	0	1	1	1	1	0	1	1	0	4
9_2_9	9	Δago1::ago1_gfp	1	1	1	1	1	1	1	1	1	1	0	0	5
9_2_10	9	Δago1::ago1_gfp	1	1	1	1	1	1	1	1	1	1	0	0	5
9_2_11	9	Δago1::ago1_gfp	1	1	1	1	1	1	1	1	1	1	0	0	5
9_2_12	9	Δago1::ago1_gfp	1	1	1	0	1	1	1	1	1	1	0	1	4
9_2_13	9	Δago1::ago1_gfp	1	1	1	1	1	1	1	1	1	1	0	0	5
9_2_14	9	Δago1::ago1_gfp	1	1	1	1	1	1	1	1	1	1	0	0	5
9_2_15	9	Δago1::ago1_gfp	1	1	1	1	1	1	1	1	1	1	0	0	5
9_2_16	9	Δago1::ago1_gfp	1	1	1	1	1	1	1	1	1	1	0	0	5
9_2_17	9	Δago1::ago1_gfp	1	1	1	1	1	1	1	1	1	1	0	0	5
9_2_18	9	Δago1::ago1_gfp	1	0	1	0	0	1	1	1	1	1	0	3	2
9_2_19	9	Δago1::ago1_gfp	1	1	1	1	1	1	1	1	1	1	0	0	5
9_2_20	9	Δago1::ago1_gfp	1	1	1	1	1	1	1	1	1	1	0	0	5
9_2_21	9	Δago1::ago1_gfp	1	1	1	1	1	1	1	1	1	1	0	0	5
9_2_22	9	Δago1::ago1_gfp	1	1	1	0	0	1	1	1	1	1	0	2	3
9_2_23	9	Δago1::ago1_gfp	1	1	1	1	1	1	1	1	1	1	0	0	5
9_2_24	9	Δago1::ago1_gfp	1	1	1	1	0	1	1	1	1	1	0	1	4
9_2_25	9	Δago1::ago1_gfp	1	1	1	1	1	1	1	1	1	1	0	0	5
9_2_26	9	Δago1::ago1_gfp	1	1	1	1	1	1	1	1	1	1	0	0	5
9_2_27	9	Δago1::ago1_gfp	1	1	1	1	1	1	1	1	1	1	0	0	5
9_2_28	9	Δago1::ago1_gfp	1	1	0	1	1	1	1	1	1	1	0	1	4
9_2_29	9	Δago1::ago1_gfp	1	1	1	0	1	1	1	1	1	1	0	1	4
9_2_30	9	Δago1::ago1_gfp	1	1	1	1	1	1	1	1	1	1	0	0	5
9_2_31	9	Δago1::ago1_gfp	1	1	1	1	1	1	1	1	1	1	0	0	5
9_2_32	9	Δago1::ago1_gfp	1	1	1	1	1	1	1	1	1	1	0	0	5
9_3_1	9	Δago1::ago1_gfp	1	1	1	1	1	1	1	1	1	0	0	1	4
9_3_2	9	Δago1::ago1_gfp	1	1	1	1	1	1	1	1	1	1	0	0	5
9_3_3	9	Δago1::ago1_gfp	1	1	1	0	0	1	1	1	0	1	1	1	3
9_3_4	9	Δago1::ago1_gfp	1	1	1	1	0	1	1	1	1	1	0	1	4
9_3_5	9	Δago1::ago1_gfp	1	1	1	1	1	1	1	1	1	1	0	0	5
9_3_6	9	Δago1::ago1_gfp	1	1	1	1	1	1	1	1	1	1	0	0	5
9_3_7	9	Δago1::ago1_gfp	1	1	1	1	1	1	1	1	1	1	0	0	5
9_3_8	9	Δago1::ago1_gfp	1	1	1	1	0	1	1	1	1	1	0	1	4
9_3_9	9	Δago1::ago1_gfp	1	1	1	1	1	1	1	1	1	1	0	0	5
9_3_10	9	Δago1::ago1_gfp	1	1	0	1	1	1	1	1	1	1	0	1	4
9_3_11	9	Δago1::ago1_gfp	1	1	1	1	1	1	1	1	1	1	0	0	5
9_3_12	9	Δago1::ago1_gfp	1	1	1	1	1	1	1	1	1	1	0	0	5
9_3_13	9	Δago1::ago1_gfp	1	1	1	1	1	1	1	1	1	1	0	0	5
9_3_14	9	Δago1::ago1_gfp	1	1	1	1	0	1	1	1	1	1	0	1	4
9_3_15	9	Δago1::ago1_gfp	1	1	1	0	1	1	1	1	1	1	0	1	4
9_3_16	9	Δago1::ago1_gfp	1	1	1	1	1	1	1	1	1	1	0	0	5
9_3_17	9	Δago1::ago1_gfp	1	1	1	1	1	1	1	1	1	1	0	0	5
9_3_18	9	Δago1::ago1_gfp	1	1	1	1	1	1	1	1	1	1	0	0	5
9_3_19	9	Δago1::ago1_gfp	1	1	0	1	0	1	1	1	1	1	0	2	3
9_3_20	9	Δago1::ago1_gfp	1	1	0	1	1	1	1	1	1	1	0	1	4
9_3_21	9	Δago1::ago1_gfp	1	1	1	1	1	1	1	1	1	1	0	0	5
9_3_22	9	Δago1::ago1_gfp	1	1	1	1	1	1	1	1	1	1	0	0	5
9_3_23	9	Δago1::ago1_gfp	0	1	1	1	0	1	1	1	1	1	0	2	3
9_3_24	9	Δago1::ago1_gfp	1	0	1	0	1	1	1	1	1	1	0	2	3
9_3_25	9	Δago1::ago1_gfp	1	1	1	1	1	1	1	1	1	1	0	0	5
9_3_26	9	Δago1::ago1_gfp	1	0	0	1	0	1	1	1	1	1	0	3	2
9_3_27	9	Δago1::ago1_gfp	1	1	0	1	1	1	1	1	1	1	0	1	4
9_3_28	9	Δago1::ago1_gfp	1	1	0	1	1	1	1	1	1	1	0	1	4
9_3_29	9	Δago1::ago1_gfp	1	1	0	0	1	1	1	1	1	1	0	2	3
9_3_30	9	Δago1::ago1_gfp	1	1	1	1	1	1	1	1	1	1	0	0	5
9_3_31	9	Δago1::ago1_gfp	1	1	0	1	1	1	1	0	1	1	1	0	4
9_3_32	9	Δago1::ago1_gfp	1	1	1	1	1	1	1	1	1	1	0	0	5
10_1_1	10	Δago2	1	1	1	1	1	1	1	1	1	1	0	0	5
10_1_2	10	Δago2	1	1	1	1	1	1	1	1	1	1	0	0	5
10_1_3	10	Δago2	1	1	1	1	0	1	1	1	1	1	0	1	4
10_1_4	10	Δago2	1	1	0	1	1	1	1	1	1	1	0	1	4
10_1_5	10	Δago2	1	1	1	1	1	1	1	1	1	1	0	0	5
10_1_6	10	Δago2	0	1	1	1	1	1	1	1	1	1	0	1	4
10_1_7	10	Δago2	1	1	1	1	1	1	1	1	1	1	0	0	5
10_1_8	10	Δago2	1	1	1	1	1	1	1	1	1	1	0	0	5
10_1_9	10	Δago2	1	1	1	1	1	1	1	1	1	1	0	0	5
10_1_10	10	Δago2	1	1	1	0	1	1	1	1	1	1	0	1	4
10_1_11	10	Δago2	1	1	1	1	1	1	1	1	1	1	0	0	5
10_1_12	10	Δago2	1	1	1	0	1	1	1	1	1	1	0	1	4
10_1_13	10	Δago2	1	1	1	1	1	1	1	1	1	1	0	0	5
10_1_14	10	Δago2	1	1	1	1	1	1	1	1	1	1	0	0	5
10_1_15	10	Δago2	1	1	1	1	1	1	1	1	1	1	0	0	5
10_1_16	10	Δago2	1	1	1	1	1	1	1	1	1	1	0	0	5
10_1_17	10	Δago2	1	1	1	1	1	1	1	1	1	1	0	0	5
10_1_18	10	Δago2	1	1	1	1	0	1	1	1	1	1	0	1	4
10_1_19	10	Δago2	1	1	1	1	1	1	1	1	1	1	0	0	5
10_1_20	10	Δago2	1	1	1	1	0	1	1	1	1	1	0	1	4
10_1_21	10	Δago2	1	1	1	1	1	1	1	1	1	1	0	0	5
10_1_22	10	Δago2	1	1	1	1	1	1	1	1	1	1	0	0	5
10_1_23	10	Δago2	1	1	1	1	1	1	1	1	1	1	0	0	5
10_1_24	10	Δago2	1	1	1	1	1	1	1	1	1	1	0	0	5
10_1_25	10	Δago2	1	1	1	1	1	1	1	1	1	1	0	0	5
10_1_26	10	Δago2	1	1	1	1	1	1	1	1	1	0	0	1	4
10_1_27	10	Δago2	1	1	1	1	1	1	1	1	1	1	0	0	5
10_1_28	10	Δago2	1	1	1	1	1	1	1	1	1	0	0	1	4
10_1_29	10	Δago2	1	1	1	1	1	1	1	1	1	1	0	0	5
10_1_30	10	Δago2	1	1	1	1	1	1	1	1	1	1	0	0	5
10_1_31	10	Δago2	1	1	1	1	1	1	1	1	1	1	0	0	5
10_1_32	10	Δago2	1	1	1	1	0	1	1	1	1	0	1	0	4
10_2_1	10	Δago2	1	1	1	1	1	1	1	1	1	1	0	0	5
10_2_2	10	Δago2	1	1	1	1	1	1	1	1	1	1	0	0	5
10_2_3	10	Δago2	1	1	1	1	1	1	1	1	1	1	0	0	5
10_2_4	10	Δago2	1	1	1	1	1	1	1	1	1	1	0	0	5
10_2_5	10	Δago2	1	1	1	1	1	1	1	1	1	1	0	0	5
10_2_6	10	Δago2	1	1	1	1	1	1	1	1	1	1	0	0	5
10_2_7	10	Δago2	1	1	1	1	1	1	1	1	1	1	0	0	5
10_2_8	10	Δago2	1	1	1	0	1	1	1	1	1	1	0	1	4
10_2_9	10	Δago2	1	1	1	1	1	1	1	1	1	1	0	0	5
10_2_10	10	Δago2	1	1	1	1	1	1	1	1	1	1	0	0	5
10_2_11	10	Δago2	1	1	1	1	1	1	1	1	1	1	0	0	5
10_2_12	10	Δago2	1	1	0	1	0	1	1	1	1	1	0	2	3
10_2_13	10	Δago2	1	1	1	1	1	1	1	1	1	1	0	0	5
10_2_14	10	Δago2	1	1	1	1	1	1	1	1	1	1	0	0	5
10_2_15	10	Δago2	1	1	1	1	1	1	1	1	1	1	0	0	5
10_2_16	10	Δago2	1	1	1	1	1	1	1	1	1	1	0	0	5
10_2_17	10	Δago2	1	1	1	1	1	1	1	1	1	1	0	0	5
10_2_18	10	Δago2	1	1	1	1	1	1	1	1	1	1	0	0	5
10_2_19	10	Δago2	1	1	1	1	1	1	1	1	1	1	0	0	5
10_2_20	10	Δago2	1	1	1	1	1	1	1	1	1	1	0	0	5
10_2_21	10	Δago2	1	1	0	1	1	1	1	1	1	1	0	1	4
10_2_22	10	Δago2	1	1	1	1	1	1	1	1	1	1	0	0	5
10_2_23	10	Δago2	1	1	1	1	1	1	1	1	1	1	0	0	5
10_2_24	10	Δago2	1	1	1	0	1	1	1	1	1	1	0	1	4
10_2_25	10	Δago2	1	1	1	1	1	1	1	1	1	1	0	0	5
10_2_26	10	Δago2	1	1	1	1	0	1	1	1	1	1	0	1	4
10_2_27	10	Δago2	1	1	0	1	1	1	1	1	1	1	0	1	4
10_2_28	10	Δago2	1	1	1	1	1	1	1	1	1	1	0	0	5
10_2_29	10	Δago2	1	1	1	1	1	1	1	1	1	1	0	0	5
10_2_30	10	Δago2	1	1	1	1	1	1	1	1	1	1	0	0	5
10_2_31	10	Δago2	1	1	1	0	1	1	1	1	1	0	0	2	3
10_2_32	10	Δago2	1	1	1	1	1	1	1	1	1	1	0	0	5
10_3_1	10	Δago2	1	1	1	1	1	1	1	1	1	1	0	0	5
10_3_2	10	Δago2	1	1	1	1	1	1	1	1	0	1	0	1	4
10_3_3	10	Δago2	1	1	1	1	1	1	1	1	1	1	0	0	5
10_3_4	10	Δago2	1	1	1	1	1	1	1	1	1	1	0	0	5
10_3_5	10	Δago2	1	1	1	1	0	1	1	1	1	1	0	1	4
10_3_6	10	Δago2	1	1	1	1	1	1	1	1	1	1	0	0	5
10_3_7	10	Δago2	1	1	0	1	1	1	1	1	1	1	0	1	4
10_3_8	10	Δago2	1	1	1	1	0	1	1	1	1	1	0	1	4
10_3_9	10	Δago2	1	1	1	0	0	1	1	1	1	1	0	2	3
10_3_10	10	Δago2	1	1	1	1	1	1	1	1	1	1	0	0	5
10_3_11	10	Δago2	1	1	1	1	1	1	1	1	1	0	0	1	4
10_3_12	10	Δago2	1	1	1	1	1	1	1	1	1	1	0	0	5
10_3_13	10	Δago2	1	1	1	1	1	1	1	1	1	0	0	1	4
10_3_14	10	Δago2	1	1	1	1	1	1	1	1	1	1	0	0	5
10_3_15	10	Δago2	1	1	0	1	1	1	1	1	1	0	0	2	3
10_3_16	10	Δago2	1	1	1	1	1	1	1	1	1	1	0	0	5
10_3_17	10	Δago2	1	1	1	1	0	1	1	1	1	1	0	1	4
10_3_18	10	Δago2	1	1	1	1	1	1	1	1	1	1	0	0	5
10_3_19	10	Δago2	1	1	1	1	1	1	1	1	1	1	0	0	5
10_3_20	10	Δago2	1	1	1	1	0	1	1	1	1	1	0	1	4
10_3_21	10	Δago2	1	1	1	1	1	1	1	1	1	1	0	0	5
10_3_22	10	Δago2	1	1	1	1	1	1	1	1	1	1	0	0	5
10_3_23	10	Δago2	1	1	1	1	1	1	1	1	1	0	0	1	4
10_3_24	10	Δago2	1	1	1	1	1	1	1	1	1	1	0	0	5
10_3_25	10	Δago2	1	1	1	1	1	1	1	1	1	1	0	0	5
10_3_26	10	Δago2	1	1	1	1	1	1	1	1	1	1	0	0	5
10_3_27	10	Δago2	0	1	0	1	1	1	1	1	1	1	0	2	3
10_3_28	10	Δago2	1	1	1	1	1	1	1	1	1	1	0	0	5
10_3_29	10	Δago2	1	1	1	0	1	1	1	1	1	1	0	1	4
10_3_30	10	Δago2	1	1	1	1	1	1	1	1	1	1	0	0	5
10_3_31	10	Δago2	1	1	1	1	1	1	1	1	1	1	0	0	5
10_3_32	10	Δago2	1	1	1	1	1	1	1	1	1	1	0	0	5
11_1_1	11	Δago2	1	1	1	1	1	1	1	1	1	1	0	0	5
11_1_2	11	Δago2	1	1	1	0	0	1	1	1	1	1	0	2	3
11_1_3	11	Δago2	0	0	1	1	1	1	0	1	1	1	1	1	3
11_1_4	11	Δago2	1	1	0	1	1	1	1	1	1	1	0	1	4
11_1_5	11	Δago2	1	1	0	1	0	1	1	1	1	1	0	2	3
11_1_6	11	Δago2	1	1	1	1	1	1	1	1	1	1	0	0	5
11_1_7	11	Δago2	1	1	1	1	1	1	1	1	1	1	0	0	5
11_1_8	11	Δago2	1	1	1	1	1	1	1	1	1	1	0	0	5
11_1_9	11	Δago2	1	1	0	1	1	1	1	1	1	1	0	1	4
11_1_10	11	Δago2	1	1	1	1	1	1	1	1	1	1	0	0	5
11_1_11	11	Δago2	1	1	1	0	1	1	1	1	1	1	0	1	4
11_1_12	11	Δago2	1	1	1	1	1	1	1	1	1	1	0	0	5
11_1_13	11	Δago2	1	1	0	0	1	1	1	1	1	1	0	2	3
11_1_14	11	Δago2	1	1	1	1	1	1	1	1	1	1	0	0	5
11_1_15	11	Δago2	1	1	1	1	1	1	1	1	1	1	0	0	5
11_1_16	11	Δago2	1	1	1	1	1	1	1	1	1	1	0	0	5
11_1_17	11	Δago2	1	1	0	1	1	1	1	1	1	1	0	1	4
11_1_18	11	Δago2	1	1	1	1	1	1	1	1	1	1	0	0	5
11_1_19	11	Δago2	1	1	0	1	0	1	1	1	1	1	0	2	3
11_1_20	11	Δago2	1	1	0	1	1	1	1	1	1	1	0	1	4
11_1_21	11	Δago2	1	1	1	1	1	1	1	1	1	1	0	0	5
11_1_22	11	Δago2	1	1	1	1	1	1	0	1	1	1	0	1	4
11_1_23	11	Δago2	1	1	1	1	1	1	1	1	1	1	0	0	5
11_1_24	11	Δago2	0	0	0	1	0	1	1	1	1	1	0	4	1
11_1_25	11	Δago2	1	1	0	1	1	1	0	1	1	1	0	2	3
11_1_26	11	Δago2	1	1	0	1	1	1	1	1	1	1	0	1	4
11_1_27	11	Δago2	1	1	0	0	1	1	0	1	1	1	0	3	2
11_1_28	11	Δago2	1	1	1	1	1	1	1	1	1	1	0	0	5
11_1_29	11	Δago2	1	1	0	0	1	1	0	1	1	1	0	3	2
11_1_30	11	Δago2	1	1	1	1	1	1	1	1	1	1	0	0	5
11_1_31	11	Δago2	1	1	1	0	1	1	1	1	1	1	0	1	4
11_1_32	11	Δago2	1	1	1	1	1	1	1	1	1	1	0	0	5
11_2_1	11	Δago2	1	1	1	1	1	1	1	1	1	1	0	0	5
11_2_2	11	Δago2	1	1	0	1	1	1	1	1	1	1	0	1	4
11_2_3	11	Δago2	1	1	1	1	1	1	0	1	1	1	0	1	4
11_2_4	11	Δago2	1	1	1	1	1	1	1	1	1	1	0	0	5
11_2_5	11	Δago2	1	1	1	1	0	1	1	1	1	1	0	1	4
11_2_6	11	Δago2	1	1	1	1	1	1	1	1	1	1	0	0	5
11_2_7	11	Δago2	1	1	1	1	1	1	1	1	1	1	0	0	5
11_2_8	11	Δago2	1	1	0	0	0	1	1	1	1	1	0	3	2
11_2_9	11	Δago2	1	1	1	0	0	1	1	1	1	1	0	2	3
11_2_10	11	Δago2	1	1	1	1	1	1	0	1	1	1	0	1	4
11_2_11	11	Δago2	1	1	0	1	0	1	1	1	1	1	0	2	3
11_2_12	11	Δago2	1	0	1	1	1	1	0	1	1	1	1	0	4
11_2_13	11	Δago2	1	0	0	1	0	1	0	1	1	1	1	2	2
11_2_14	11	Δago2	0	0	0	1	1	1	1	1	1	1	0	3	2
11_2_15	11	Δago2	1	1	1	1	1	1	1	1	1	1	0	0	5
11_2_16	11	Δago2	1	1	0	0	1	1	1	1	1	1	0	2	3
11_2_17	11	Δago2	1	1	0	1	1	1	1	1	1	1	0	1	4
11_2_18	11	Δago2	1	1	0	1	0	1	1	1	1	1	0	2	3
11_2_19	11	Δago2	1	1	1	1	1	1	1	1	1	1	0	0	5
11_2_20	11	Δago2	1	1	1	1	1	1	1	1	1	1	0	0	5
11_2_21	11	Δago2	1	1	1	1	0	1	1	1	1	1	0	1	4
11_2_22	11	Δago2	1	1	0	0	1	1	1	1	1	1	0	2	3
11_2_23	11	Δago2	1	0	0	1	1	1	1	1	1	1	0	2	3
11_2_24	11	Δago2	0	1	1	1	1	1	1	1	1	1	0	1	4
11_2_25	11	Δago2	1	1	0	1	1	1	1	1	1	1	0	1	4
11_2_26	11	Δago2	1	1	1	1	1	1	1	1	1	1	0	0	5
11_2_27	11	Δago2	1	1	0	1	0	1	1	1	1	1	0	2	3
11_2_28	11	Δago2	1	1	0	1	0	1	1	1	1	1	0	2	3
11_2_29	11	Δago2	1	1	1	1	1	1	1	1	1	1	0	0	5
11_2_30	11	Δago2	1	1	1	1	1	1	1	1	1	1	0	0	5
11_2_31	11	Δago2	0	0	1	1	1	1	1	1	1	1	0	2	3
11_2_32	11	Δago2	1	1	1	1	1	1	1	1	1	1	0	0	5
11_3_1	11	Δago2	1	1	0	1	1	1	1	1	1	1	0	1	4
11_3_2	11	Δago2	1	1	1	1	1	1	1	1	1	1	0	0	5
11_3_3	11	Δago2	1	1	0	1	1	1	1	1	1	1	0	1	4
11_3_4	11	Δago2	1	1	1	1	1	1	1	1	1	1	0	0	5
11_3_5	11	Δago2	1	1	0	1	1	1	1	1	1	1	0	1	4
11_3_6	11	Δago2	1	1	1	1	1	1	1	1	1	1	0	0	5
11_3_7	11	Δago2	1	1	1	1	1	1	1	1	1	1	0	0	5
11_3_8	11	Δago2	0	1	1	1	0	1	1	1	1	1	0	2	3
11_3_9	11	Δago2	1	1	1	1	1	1	1	1	1	1	0	0	5
11_3_10	11	Δago2	1	1	1	1	1	1	1	1	1	1	0	0	5
11_3_11	11	Δago2	1	1	1	1	1	1	1	1	1	1	0	0	5
11_3_12	11	Δago2	1	1	1	1	1	1	1	1	1	1	0	0	5
11_3_13	11	Δago2	1	1	1	1	1	1	1	1	1	1	0	0	5
11_3_14	11	Δago2	1	1	1	1	1	1	1	1	1	1	0	0	5
11_3_15	11	Δago2	1	1	0	1	0	1	1	1	1	1	0	2	3
11_3_16	11	Δago2	1	1	0	1	1	1	1	1	1	1	0	1	4
11_3_17	11	Δago2	1	1	1	1	1	1	0	1	1	1	0	1	4
11_3_18	11	Δago2	1	1	0	0	1	1	0	1	1	1	0	3	2
11_3_19	11	Δago2	1	1	0	0	1	1	1	1	1	1	0	2	3
11_3_20	11	Δago2	1	1	0	1	1	1	0	1	1	1	0	2	3
11_3_21	11	Δago2	1	1	1	1	1	1	1	1	1	1	0	0	5
11_3_22	11	Δago2	1	1	1	1	1	1	1	1	1	1	0	0	5
11_3_23	11	Δago2	1	1	1	0	1	1	1	1	1	1	0	1	4
11_3_24	11	Δago2	1	1	1	1	1	1	1	1	1	1	0	0	5
11_3_25	11	Δago2	1	1	0	1	1	1	1	1	1	1	0	1	4
11_3_26	11	Δago2	1	1	0	1	1	1	1	1	1	1	0	1	4
11_3_27	11	Δago2	1	1	1	1	1	1	1	1	1	1	0	0	5
11_3_28	11	Δago2	1	1	0	1	1	1	1	1	1	1	0	1	4
11_3_29	11	Δago2	1	1	1	1	1	1	1	1	1	1	0	0	5
11_3_30	11	Δago2	1	1	1	1	1	1	1	1	1	1	0	0	5
11_3_31	11	Δago2	1	1	1	1	1	1	1	1	1	1	0	0	5
11_3_32	11	Δago2	1	1	1	1	1	1	1	1	1	1	0	0	5
12_1_01	12	Δago2::ago2_gfp	1	1	1	1	1	1	1	1	1	1	0	0	5
12_1_02	12	Δago2::ago2_gfp	1	1	1	1	1	1	1	1	1	1	0	0	5
12_1_03	12	Δago2::ago2_gfp	1	1	1	1	1	1	1	1	1	1	0	0	5
12_1_04	12	Δago2::ago2_gfp	1	1	1	1	1	1	1	1	1	1	0	0	5
12_1_05	12	Δago2::ago2_gfp	1	1	1	1	1	1	1	1	1	1	0	0	5
12_1_06	12	Δago2::ago2_gfp	1	1	1	0	1	1	1	1	1	1	0	1	4
12_1_07	12	Δago2::ago2_gfp	1	1	1	1	1	1	1	1	1	1	0	0	5
12_1_08	12	Δago2::ago2_gfp	1	1	1	1	1	1	1	1	1	1	0	0	5
12_1_09	12	Δago2::ago2_gfp	1	1	1	1	1	1	1	1	1	1	0	0	5
12_1_10	12	Δago2::ago2_gfp	1	1	1	1	1	1	1	1	1	1	0	0	5
12_1_11	12	Δago2::ago2_gfp	1	1	1	1	1	1	1	1	1	1	0	0	5
12_1_12	12	Δago2::ago2_gfp	1	1	1	1	1	1	1	1	1	1	0	0	5
12_1_13	12	Δago2::ago2_gfp	1	1	1	1	1	1	1	1	1	1	0	0	5
12_1_14	12	Δago2::ago2_gfp	1	1	1	1	1	1	1	1	1	1	0	0	5
12_1_15	12	Δago2::ago2_gfp	1	1	1	1	1	1	1	1	1	1	0	0	5
12_1_16	12	Δago2::ago2_gfp	1	1	1	1	1	1	1	1	1	1	0	0	5
12_1_17	12	Δago2::ago2_gfp	1	1	1	1	1	1	1	1	1	1	0	0	5
12_1_18	12	Δago2::ago2_gfp	1	1	1	0	1	1	1	1	0	1	1	0	4
12_1_19	12	Δago2::ago2_gfp	1	1	1	1	1	1	1	1	1	1	0	0	5
12_1_20	12	Δago2::ago2_gfp	1	1	1	1	1	1	1	1	1	1	0	0	5
12_1_21	12	Δago2::ago2_gfp	1	1	1	1	1	1	1	1	1	1	0	0	5
12_1_22	12	Δago2::ago2_gfp	1	1	1	1	1	1	1	1	1	1	0	0	5
12_1_23	12	Δago2::ago2_gfp	1	1	1	1	1	1	1	1	1	1	0	0	5
12_1_24	12	Δago2::ago2_gfp	1	1	1	1	1	1	1	1	1	1	0	0	5
12_1_25	12	Δago2::ago2_gfp	1	1	1	1	1	1	1	1	1	1	0	0	5
12_1_26	12	Δago2::ago2_gfp	1	1	1	1	1	1	1	1	1	1	0	0	5
12_1_27	12	Δago2::ago2_gfp	1	1	1	1	1	1	1	1	1	1	0	0	5
12_1_28	12	Δago2::ago2_gfp	1	1	1	1	1	1	1	1	1	1	0	0	5
12_1_29	12	Δago2::ago2_gfp	1	1	1	0	1	1	1	1	0	1	1	0	4
12_1_30	12	Δago2::ago2_gfp	1	1	1	1	1	1	1	1	1	1	0	0	5
12_1_31	12	Δago2::ago2_gfp	1	1	1	1	1	1	1	1	1	1	0	0	5
12_1_32	12	Δago2::ago2_gfp	1	1	1	1	1	1	1	1	1	1	0	0	5
12_3_01	12	Δago2::ago2_gfp	1	1	1	1	1	1	1	1	1	1	0	0	5
12_3_02	12	Δago2::ago2_gfp	1	1	1	1	1	1	1	1	1	1	0	0	5
12_3_03	12	Δago2::ago2_gfp	1	1	1	1	1	1	1	1	1	1	0	0	5
12_3_04	12	Δago2::ago2_gfp	1	1	1	1	1	1	1	1	1	1	0	0	5
12_3_05	12	Δago2::ago2_gfp	1	1	1	1	1	1	1	1	1	1	0	0	5
12_3_06	12	Δago2::ago2_gfp	1	1	1	1	1	1	1	1	1	1	0	0	5
12_3_07	12	Δago2::ago2_gfp	1	1	1	1	1	1	1	1	1	1	0	0	5
12_3_08	12	Δago2::ago2_gfp	1	1	1	1	1	1	1	1	1	1	0	0	5
12_3_09	12	Δago2::ago2_gfp	1	1	1	1	1	1	1	1	1	1	0	0	5
12_3_10	12	Δago2::ago2_gfp	1	1	0	0	0	1	1	1	1	1	0	3	2
12_3_11	12	Δago2::ago2_gfp	1	1	1	1	1	1	1	1	1	1	0	0	5
12_3_12	12	Δago2::ago2_gfp	1	1	1	1	1	1	1	1	1	1	0	0	5
12_3_13	12	Δago2::ago2_gfp	1	1	1	1	1	1	1	1	1	1	0	0	5
12_3_14	12	Δago2::ago2_gfp	1	1	1	1	1	1	1	1	1	1	0	0	5
12_3_15	12	Δago2::ago2_gfp	1	1	1	1	1	1	1	1	1	1	0	0	5
12_3_16	12	Δago2::ago2_gfp	1	1	1	1	1	1	1	1	1	1	0	0	5
12_3_17	12	Δago2::ago2_gfp	1	1	1	1	1	1	1	1	1	1	0	0	5
12_3_18	12	Δago2::ago2_gfp	1	1	1	1	1	1	1	1	1	1	0	0	5
12_3_19	12	Δago2::ago2_gfp	1	1	1	1	1	1	1	1	1	1	0	0	5
12_3_20	12	Δago2::ago2_gfp	1	1	1	1	1	1	1	1	1	1	0	0	5
12_3_21	12	Δago2::ago2_gfp	1	1	1	1	1	1	1	1	1	1	0	0	5
12_3_22	12	Δago2::ago2_gfp	1	1	1	1	1	1	1	1	1	1	0	0	5
12_3_23	12	Δago2::ago2_gfp	1	1	1	1	1	1	1	1	1	1	0	0	5
12_3_24	12	Δago2::ago2_gfp	1	1	1	1	1	1	1	1	1	1	0	0	5
12_3_25	12	Δago2::ago2_gfp	1	1	1	1	1	1	1	1	1	1	0	0	5
12_3_26	12	Δago2::ago2_gfp	1	1	1	1	1	1	1	1	1	1	0	0	5
12_3_27	12	Δago2::ago2_gfp	1	1	1	1	1	1	1	1	1	1	0	0	5
12_3_28	12	Δago2::ago2_gfp	1	1	1	1	1	1	1	1	1	1	0	0	5
12_3_29	12	Δago2::ago2_gfp	1	1	1	1	1	1	1	1	1	1	0	0	5
12_3_30	12	Δago2::ago2_gfp	1	1	1	1	1	1	1	1	1	1	0	0	5
12_3_31	12	Δago2::ago2_gfp	1	1	1	1	1	1	1	1	1	1	0	0	5
12_3_32	12	Δago2::ago2_gfp	1	1	1	1	1	1	1	1	1	1	0	0	5
13_1_1	13	Δago2::ago2_gfp	1	1	0	1	1	1	1	1	1	1	0	1	4
13_1_2	13	Δago2::ago2_gfp	1	1	0	1	1	1	1	1	1	1	0	1	4
13_1_3	13	Δago2::ago2_gfp	1	1	0	1	1	1	1	1	1	1	0	1	4
13_1_4	13	Δago2::ago2_gfp	1	1	0	1	1	1	1	1	1	1	0	1	4
13_1_5	13	Δago2::ago2_gfp	1	1	0	1	1	1	1	1	1	1	0	1	4
13_1_6	13	Δago2::ago2_gfp	1	1	0	1	0	1	1	1	1	1	0	2	3
13_1_7	13	Δago2::ago2_gfp	1	1	0	1	1	1	1	1	1	1	0	1	4
13_1_8	13	Δago2::ago2_gfp	1	1	0	1	1	1	1	1	1	1	0	1	4
13_1_9	13	Δago2::ago2_gfp	1	1	0	1	0	1	1	1	1	1	0	2	3
13_1_10	13	Δago2::ago2_gfp	1	1	0	1	1	1	1	1	1	1	0	1	4
13_1_11	13	Δago2::ago2_gfp	1	1	0	1	1	1	1	1	1	1	0	1	4
13_1_12	13	Δago2::ago2_gfp	1	1	1	1	1	1	1	1	1	1	0	0	5
13_1_13	13	Δago2::ago2_gfp	1	1	0	1	1	1	1	1	1	1	0	1	4
13_1_14	13	Δago2::ago2_gfp	1	1	0	1	1	1	1	1	1	1	0	1	4
13_1_15	13	Δago2::ago2_gfp	1	1	0	1	1	1	1	1	1	1	0	1	4
13_1_16	13	Δago2::ago2_gfp	1	1	0	1	1	1	1	1	1	1	0	1	4
13_1_17	13	Δago2::ago2_gfp	1	1	0	1	1	1	1	1	1	1	0	1	4
13_1_18	13	Δago2::ago2_gfp	1	1	0	1	1	1	1	1	1	1	0	1	4
13_1_19	13	Δago2::ago2_gfp	1	1	0	1	1	1	1	1	1	1	0	1	4
13_1_20	13	Δago2::ago2_gfp	1	1	0	1	1	1	1	1	1	1	0	1	4
13_1_21	13	Δago2::ago2_gfp	1	1	0	1	1	1	1	1	1	1	0	1	4
13_1_22	13	Δago2::ago2_gfp	1	1	0	1	1	1	1	1	1	1	0	1	4
13_1_23	13	Δago2::ago2_gfp	1	1	0	1	1	1	1	1	1	1	0	1	4
13_1_24	13	Δago2::ago2_gfp	1	1	0	1	1	1	1	1	1	1	0	1	4
13_1_25	13	Δago2::ago2_gfp	1	1	0	1	1	1	1	1	1	1	0	1	4
13_1_26	13	Δago2::ago2_gfp	1	1	0	1	1	1	1	1	1	1	0	1	4
13_1_27	13	Δago2::ago2_gfp	1	1	0	1	0	1	1	1	1	1	0	2	3
13_1_28	13	Δago2::ago2_gfp	1	1	0	1	1	1	1	1	1	1	0	1	4
13_1_29	13	Δago2::ago2_gfp	1	1	0	1	1	1	1	1	1	1	0	1	4
13_1_30	13	Δago2::ago2_gfp	1	1	0	1	1	1	1	1	1	1	0	1	4
13_1_31	13	Δago2::ago2_gfp	1	1	0	1	1	1	1	1	1	1	0	1	4
13_1_32	13	Δago2::ago2_gfp	1	1	1	1	1	1	1	0	1	1	0	1	4
13_2_1	13	Δago2::ago2_gfp	1	1	1	1	1	1	0	1	1	1	0	1	4
13_2_2	13	Δago2::ago2_gfp	1	1	1	1	1	1	1	1	1	1	0	0	5
13_2_3	13	Δago2::ago2_gfp	1	1	1	1	1	1	1	1	1	1	0	0	5
13_2_4	13	Δago2::ago2_gfp	1	1	0	1	1	1	1	1	1	1	0	1	4
13_2_5	13	Δago2::ago2_gfp	1	1	0	1	1	1	1	1	1	1	0	1	4
13_2_6	13	Δago2::ago2_gfp	1	1	1	1	1	1	1	1	1	1	0	0	5
13_2_7	13	Δago2::ago2_gfp	1	1	1	1	1	1	1	1	1	1	0	0	5
13_2_8	13	Δago2::ago2_gfp	1	1	1	1	1	0	1	1	1	1	0	1	4
13_2_9	13	Δago2::ago2_gfp	1	1	1	1	1	1	1	1	1	1	0	0	5
13_2_10	13	Δago2::ago2_gfp	0	1	1	1	1	0	1	1	1	1	1	0	4
13_2_11	13	Δago2::ago2_gfp	1	1	1	1	1	1	1	1	1	1	0	0	5
13_2_12	13	Δago2::ago2_gfp	1	1	1	1	1	1	1	1	1	1	0	0	5
13_2_13	13	Δago2::ago2_gfp	1	1	1	1	1	1	0	1	1	1	0	1	4
13_2_14	13	Δago2::ago2_gfp	1	1	1	1	1	1	1	1	1	1	0	0	5
13_2_15	13	Δago2::ago2_gfp	1	1	0	1	1	1	1	0	1	1	1	0	4
13_2_16	13	Δago2::ago2_gfp	1	1	1	1	1	1	1	1	1	1	0	0	5
13_2_17	13	Δago2::ago2_gfp	1	1	1	1	1	1	1	1	1	1	0	0	5
13_2_18	13	Δago2::ago2_gfp	1	1	1	1	1	1	1	1	1	1	0	0	5
13_2_19	13	Δago2::ago2_gfp	1	1	1	1	1	1	1	1	1	1	0	0	5
13_2_20	13	Δago2::ago2_gfp	1	1	1	1	1	1	1	1	1	1	0	0	5
13_2_21	13	Δago2::ago2_gfp	1	1	0	1	1	1	1	1	1	1	0	1	4
13_2_22	13	Δago2::ago2_gfp	1	1	1	1	1	1	1	1	1	1	0	0	5
13_2_23	13	Δago2::ago2_gfp	1	1	1	1	1	1	1	1	1	1	0	0	5
13_2_24	13	Δago2::ago2_gfp	1	1	1	1	1	1	1	1	1	1	0	0	5
13_2_25	13	Δago2::ago2_gfp	1	1	0	1	1	1	1	1	1	1	0	1	4
13_2_26	13	Δago2::ago2_gfp	1	1	1	1	1	1	1	1	1	1	0	0	5
13_2_27	13	Δago2::ago2_gfp	1	1	1	1	1	1	1	1	1	1	0	0	5
13_2_28	13	Δago2::ago2_gfp	1	1	0	1	1	1	1	1	1	1	0	1	4
13_2_29	13	Δago2::ago2_gfp	1	0	0	1	1	1	0	1	1	1	1	1	3
13_2_30	13	Δago2::ago2_gfp	1	1	0	1	1	1	1	1	1	1	0	1	4
13_2_31	13	Δago2::ago2_gfp	1	1	1	1	1	1	1	1	1	1	0	0	5
13_2_32	13	Δago2::ago2_gfp	1	1	1	1	1	1	1	1	1	1	0	0	5
13_3_1	13	Δago2::ago2_gfp	1	1	1	1	1	1	1	1	1	1	0	0	5
13_3_2	13	Δago2::ago2_gfp	1	1	0	1	1	1	1	1	1	1	0	1	4
13_3_3	13	Δago2::ago2_gfp	1	1	0	1	1	0	1	1	1	1	0	2	3
13_3_4	13	Δago2::ago2_gfp	1	1	1	1	1	1	1	1	1	1	0	0	5
13_3_5	13	Δago2::ago2_gfp	1	1	1	1	1	1	1	1	1	1	0	0	5
13_3_6	13	Δago2::ago2_gfp	1	1	1	1	1	1	1	1	1	1	0	0	5
13_3_7	13	Δago2::ago2_gfp	1	1	1	1	1	1	1	1	1	1	0	0	5
13_3_8	13	Δago2::ago2_gfp	1	1	1	1	1	1	1	1	1	1	0	0	5
13_3_9	13	Δago2::ago2_gfp	1	1	1	1	1	1	1	1	1	1	0	0	5
13_3_10	13	Δago2::ago2_gfp	1	1	1	1	1	1	1	1	1	1	0	0	5
13_3_11	13	Δago2::ago2_gfp	1	1	1	1	1	1	1	1	1	1	0	0	5
13_3_12	13	Δago2::ago2_gfp	1	1	1	1	1	1	1	1	1	1	0	0	5
13_3_13	13	Δago2::ago2_gfp	1	1	1	1	1	1	1	1	1	1	0	0	5
13_3_14	13	Δago2::ago2_gfp	1	1	1	1	1	1	1	1	1	1	0	0	5
13_3_15	13	Δago2::ago2_gfp	1	1	1	1	1	1	1	1	1	1	0	0	5
13_3_16	13	Δago2::ago2_gfp	1	1	1	1	1	1	1	1	1	1	0	0	5
13_3_17	13	Δago2::ago2_gfp	1	1	1	1	1	1	1	1	1	1	0	0	5
13_3_18	13	Δago2::ago2_gfp	1	1	0	1	1	1	1	1	1	1	0	1	4
13_3_19	13	Δago2::ago2_gfp	1	1	1	1	1	1	1	1	1	1	0	0	5
13_3_20	13	Δago2::ago2_gfp	1	1	1	1	1	1	1	1	1	1	0	0	5
13_3_21	13	Δago2::ago2_gfp	1	1	1	1	1	0	1	1	1	1	0	1	4
13_3_22	13	Δago2::ago2_gfp	1	1	1	1	1	1	1	1	1	1	0	0	5
13_3_23	13	Δago2::ago2_gfp	1	1	1	1	1	1	1	1	1	1	0	0	5
13_3_24	13	Δago2::ago2_gfp	1	1	1	1	1	1	1	1	1	1	0	0	5
13_3_25	13	Δago2::ago2_gfp	1	1	0	1	1	0	1	1	1	1	0	2	3
13_3_26	13	Δago2::ago2_gfp	1	1	1	1	1	1	1	1	1	1	0	0	5
13_3_27	13	Δago2::ago2_gfp	1	1	1	1	1	1	1	1	1	1	0	0	5
13_3_28	13	Δago2::ago2_gfp	1	1	0	0	1	0	1	1	1	1	0	3	2
13_3_29	13	Δago2::ago2_gfp	1	1	1	1	1	1	1	1	1	1	0	0	5
13_3_30	13	Δago2::ago2_gfp	1	1	1	1	1	1	1	1	1	1	0	0	5
13_3_31	13	Δago2::ago2_gfp	1	1	1	1	1	1	1	1	1	1	0	0	5
13_3_32	13	Δago2::ago2_gfp	1	1	1	1	1	1	1	1	1	1	0	0	5
14_1_1	14	Δago3	1	1	1	1	1	1	1	1	1	1	0	0	5
14_1_2	14	Δago3	1	1	1	1	1	1	1	1	1	1	0	0	5
14_1_3	14	Δago3	1	1	1	1	1	1	1	1	1	1	0	0	5
14_1_4	14	Δago3	0	1	0	1	1	1	1	1	1	1	0	2	3
14_1_5	14	Δago3	1	1	0	1	1	1	1	1	1	1	0	1	4
14_1_6	14	Δago3	1	1	1	1	1	1	1	1	1	1	0	0	5
14_1_7	14	Δago3	1	1	0	1	1	1	1	1	1	1	0	1	4
14_1_8	14	Δago3	1	1	1	1	1	1	1	1	1	1	0	0	5
14_1_9	14	Δago3	1	1	1	1	1	1	1	1	1	1	0	0	5
14_1_10	14	Δago3	1	1	1	1	1	1	1	1	1	1	0	0	5
14_1_11	14	Δago3	1	1	1	1	1	1	1	1	1	1	0	0	5
14_1_12	14	Δago3	1	1	1	1	1	1	1	1	1	1	0	0	5
14_1_13	14	Δago3	1	1	1	1	1	1	1	1	1	1	0	0	5
14_1_14	14	Δago3	1	1	1	1	1	1	1	1	1	1	0	0	5
14_1_15	14	Δago3	1	1	1	1	1	1	1	1	1	1	0	0	5
14_1_16	14	Δago3	1	1	1	1	1	1	1	1	1	1	0	0	5
14_1_17	14	Δago3	1	1	1	1	1	1	1	1	1	1	0	0	5
14_1_18	14	Δago3	1	1	1	1	1	1	1	1	1	1	0	0	5
14_1_19	14	Δago3	1	1	1	1	0	1	1	1	1	1	0	1	4
14_1_20	14	Δago3	1	1	1	1	1	1	1	1	1	1	0	0	5
14_1_21	14	Δago3	1	1	1	1	1	1	1	1	1	1	0	0	5
14_1_22	14	Δago3	1	1	1	1	1	1	1	1	1	1	0	0	5
14_1_23	14	Δago3	1	1	1	1	0	1	1	1	1	1	0	1	4
14_1_24	14	Δago3	1	1	1	1	1	1	1	1	1	1	0	0	5
14_1_25	14	Δago3	1	1	1	1	1	1	1	1	1	1	0	0	5
14_1_26	14	Δago3	1	1	1	0	1	1	1	1	0	1	1	0	4
14_1_27	14	Δago3	1	1	0	1	1	1	1	0	1	1	1	0	4
14_1_28	14	Δago3	1	1	1	1	1	1	1	1	1	1	0	0	5
14_1_29	14	Δago3	1	1	1	1	1	1	1	1	1	1	0	0	5
14_1_30	14	Δago3	1	1	1	1	1	1	1	1	1	1	0	0	5
14_1_31	14	Δago3	1	1	1	1	0	1	1	1	1	1	0	1	4
14_1_32	14	Δago3	1	1	1	1	1	1	1	1	1	1	0	0	5
14_2_1	14	Δago3	1	1	1	1	1	1	1	1	1	1	0	0	5
14_2_2	14	Δago3	1	1	1	1	1	1	1	1	1	1	0	0	5
14_2_3	14	Δago3	1	1	1	1	1	1	1	1	1	1	0	0	5
14_2_4	14	Δago3	1	1	1	1	1	1	1	1	1	1	0	0	5
14_2_5	14	Δago3	1	1	1	1	1	1	1	1	1	1	0	0	5
14_2_6	14	Δago3	1	1	1	1	1	1	1	1	1	1	0	0	5
14_2_7	14	Δago3	1	1	1	1	1	1	1	1	1	1	0	0	5
14_2_8	14	Δago3	1	1	1	1	1	1	1	1	1	1	0	0	5
14_2_9	14	Δago3	1	1	0	0	1	1	1	1	1	1	0	2	3
14_2_10	14	Δago3	1	1	1	1	1	1	1	1	1	1	0	0	5
14_2_11	14	Δago3	1	1	1	1	1	1	1	1	1	1	0	0	5
14_2_12	14	Δago3	1	1	1	1	1	1	1	1	1	1	0	0	5
14_2_13	14	Δago3	1	1	1	1	1	1	1	1	1	1	0	0	5
14_2_14	14	Δago3	1	1	0	1	1	1	1	1	1	1	0	1	4
14_2_15	14	Δago3	1	1	0	1	1	1	1	0	1	1	1	0	4
14_2_16	14	Δago3	1	1	1	1	0	1	1	1	1	1	0	1	4
14_2_17	14	Δago3	1	1	1	1	1	1	1	1	1	1	0	0	5
14_2_18	14	Δago3	1	1	1	0	1	1	1	1	1	1	0	1	4
14_2_19	14	Δago3	1	1	1	1	1	1	1	1	1	1	0	0	5
14_2_20	14	Δago3	1	1	1	1	1	1	1	1	1	1	0	0	5
14_2_21	14	Δago3	1	1	1	1	1	1	1	1	1	1	0	0	5
14_2_22	14	Δago3	1	1	1	1	1	1	1	1	1	1	0	0	5
14_2_23	14	Δago3	1	1	1	1	1	1	1	1	1	1	0	0	5
14_2_24	14	Δago3	1	1	1	1	1	1	1	1	1	1	0	0	5
14_2_25	14	Δago3	1	1	1	1	1	1	1	1	1	1	0	0	5
14_2_26	14	Δago3	1	1	1	0	1	1	1	1	1	1	0	1	4
14_2_27	14	Δago3	1	1	1	1	1	1	1	1	1	1	0	0	5
14_2_28	14	Δago3	1	1	0	1	1	1	1	1	1	1	0	1	4
14_2_29	14	Δago3	1	1	1	1	1	1	1	1	1	1	0	0	5
14_2_30	14	Δago3	1	1	0	1	0	1	1	1	1	1	0	2	3
14_2_31	14	Δago3	1	1	1	0	1	1	1	1	1	1	0	1	4
14_2_32	14	Δago3	0	1	1	1	1	1	1	1	1	1	0	1	4
15_1_1	15	Δago3	1	1	1	1	1	1	1	1	1	1	0	0	5
15_1_2	15	Δago3	1	1	1	0	1	1	1	1	1	1	0	1	4
15_1_3	15	Δago3	1	1	1	1	1	1	1	1	1	1	0	0	5
15_1_4	15	Δago3	1	1	1	1	0	1	1	1	1	1	0	1	4
15_1_5	15	Δago3	1	1	1	1	1	1	1	0	1	1	0	1	4
15_1_6	15	Δago3	1	1	1	1	1	1	1	1	1	1	0	0	5
15_1_7	15	Δago3	1	1	0	1	1	1	1	1	1	1	0	1	4
15_1_8	15	Δago3	1	1	1	1	1	1	1	1	1	1	0	0	5
15_1_9	15	Δago3	1	1	1	1	1	1	1	1	1	1	0	0	5
15_1_10	15	Δago3	1	1	1	1	1	1	1	1	1	1	0	0	5
15_1_11	15	Δago3	1	1	1	1	1	1	1	1	1	1	0	0	5
15_1_12	15	Δago3	1	1	1	1	1	1	1	1	1	1	0	0	5
15_1_13	15	Δago3	1	1	1	0	1	1	1	1	1	1	0	1	4
15_1_14	15	Δago3	1	0	0	1	0	1	1	1	1	1	0	3	2
15_1_15	15	Δago3	1	1	1	0	0	1	1	1	1	1	0	2	3
15_1_16	15	Δago3	1	1	1	1	1	1	1	1	1	1	0	0	5
15_1_17	15	Δago3	1	1	1	0	1	1	1	1	0	1	1	0	4
15_1_18	15	Δago3	1	1	0	1	1	1	1	1	1	1	0	1	4
15_1_19	15	Δago3	1	1	1	1	1	1	1	1	1	1	0	0	5
15_1_20	15	Δago3	1	1	1	1	1	1	1	1	1	1	0	0	5
15_1_21	15	Δago3	1	1	1	1	0	1	1	1	1	1	0	1	4
15_1_22	15	Δago3	1	1	1	1	1	1	1	1	1	1	0	0	5
15_1_23	15	Δago3	1	1	1	1	0	1	1	1	1	1	0	1	4
15_1_24	15	Δago3	1	1	1	1	1	1	1	1	1	1	0	0	5
15_1_25	15	Δago3	1	1	1	1	1	1	1	1	1	1	0	0	5
15_1_26	15	Δago3	1	1	1	1	1	1	1	1	1	1	0	0	5
15_1_27	15	Δago3	1	1	1	1	1	1	1	1	1	1	0	0	5
15_1_28	15	Δago3	1	1	1	1	1	1	1	1	1	1	0	0	5
15_1_29	15	Δago3	1	1	1	1	1	1	1	1	1	1	0	0	5
15_1_30	15	Δago3	1	0	1	1	0	1	1	1	1	1	0	2	3
15_1_31	15	Δago3	1	1	1	1	1	1	1	1	1	1	0	0	5
15_1_32	15	Δago3	1	1	1	0	1	1	1	1	1	1	0	1	4
15_2_1	15	Δago3	1	1	1	1	1	1	1	1	1	1	0	0	5
15_2_2	15	Δago3	0	0	0	1	1	1	1	1	1	1	0	3	2
15_2_3	15	Δago3	1	1	1	1	1	1	1	1	1	1	0	0	5
15_2_4	15	Δago3	1	1	1	1	1	1	1	1	1	1	0	0	5
15_2_5	15	Δago3	1	1	1	0	1	1	1	1	0	1	1	0	4
15_2_6	15	Δago3	1	1	1	1	1	1	1	1	1	1	0	0	5
15_2_7	15	Δago3	1	1	1	1	1	1	1	1	1	1	0	0	5
15_2_8	15	Δago3	1	1	1	1	1	1	1	1	1	1	0	0	5
15_2_9	15	Δago3	0	1	0	1	1	1	1	1	1	1	0	2	3
15_2_10	15	Δago3	1	1	1	1	1	1	1	1	1	1	0	0	5
15_2_11	15	Δago3	1	1	1	1	1	1	1	1	1	1	0	0	5
15_2_12	15	Δago3	1	1	1	1	1	1	1	1	1	1	0	0	5
15_2_13	15	Δago3	1	1	1	1	1	1	1	1	1	1	0	0	5
15_2_14	15	Δago3	1	1	1	1	1	1	1	1	1	1	0	0	5
15_2_15	15	Δago3	1	1	1	1	1	1	1	1	1	1	0	0	5
15_2_16	15	Δago3	1	1	1	0	1	1	1	1	1	1	0	1	4
15_2_17	15	Δago3	1	1	1	1	1	1	1	1	1	1	0	0	5
15_2_18	15	Δago3	1	1	0	0	0	1	1	1	1	1	0	3	2
15_2_19	15	Δago3	1	1	1	1	1	1	1	1	1	1	0	0	5
15_2_20	15	Δago3	1	1	0	1	1	1	1	1	1	1	0	1	4
15_2_21	15	Δago3	1	1	1	1	1	1	1	1	1	1	0	0	5
15_2_22	15	Δago3	1	1	1	1	1	1	1	1	1	1	0	0	5
15_2_23	15	Δago3	1	1	1	1	1	1	1	1	1	1	0	0	5
15_2_24	15	Δago3	1	1	1	1	1	1	1	1	1	1	0	0	5
15_2_25	15	Δago3	1	1	1	1	1	1	1	1	1	1	0	0	5
15_2_26	15	Δago3	1	1	1	1	1	1	1	1	1	1	0	0	5
15_2_27	15	Δago3	1	1	1	1	1	1	1	1	1	1	0	0	5
15_2_28	15	Δago3	1	1	1	1	1	1	1	1	1	1	0	0	5
15_2_29	15	Δago3	1	1	1	1	1	1	1	1	1	1	0	0	5
15_2_30	15	Δago3	1	1	1	1	1	1	1	1	1	1	0	0	5
15_2_31	15	Δago3	1	1	0	1	0	1	1	1	1	1	0	2	3
15_2_32	15	Δago3	1	1	1	1	1	1	1	1	1	1	0	0	5
15_3_1	15	Δago3	1	1	1	1	1	1	1	1	1	1	0	0	5
15_3_2	15	Δago3	1	1	1	1	1	1	1	1	1	1	0	0	5
15_3_3	15	Δago3	1	1	1	1	1	1	1	1	1	1	0	0	5
15_3_4	15	Δago3	1	1	1	1	1	1	1	1	1	1	0	0	5
15_3_5	15	Δago3	1	1	1	1	1	1	1	1	1	1	0	0	5
15_3_6	15	Δago3	1	1	1	1	1	1	1	1	1	1	0	0	5
15_3_7	15	Δago3	1	1	1	1	1	1	1	1	1	1	0	0	5
15_3_8	15	Δago3	1	1	1	1	1	1	1	1	1	1	0	0	5
15_3_9	15	Δago3	1	1	1	1	1	1	1	1	1	1	0	0	5
15_3_10	15	Δago3	1	1	1	1	1	1	1	1	1	1	0	0	5
15_3_11	15	Δago3	1	1	0	1	1	1	1	1	1	1	0	1	4
15_3_12	15	Δago3	1	1	1	1	1	1	1	1	1	1	0	0	5
15_3_13	15	Δago3	1	1	1	1	1	1	1	1	1	1	0	0	5
15_3_14	15	Δago3	1	1	1	1	1	1	1	1	1	1	0	0	5
15_3_15	15	Δago3	1	1	1	1	1	1	1	1	1	1	0	0	5
15_3_16	15	Δago3	1	1	1	1	1	1	1	1	1	1	0	0	5
15_3_17	15	Δago3	1	1	1	1	1	1	1	1	1	1	0	0	5
15_3_18	15	Δago3	1	1	1	1	1	1	1	1	1	1	0	0	5
15_3_19	15	Δago3	1	1	1	1	1	1	1	1	1	1	0	0	5
15_3_20	15	Δago3	1	1	1	1	1	1	1	1	1	1	0	0	5
15_3_21	15	Δago3	0	1	1	1	1	1	1	1	1	1	0	1	4
15_3_22	15	Δago3	1	1	1	1	0	1	1	1	1	1	0	1	4
15_3_23	15	Δago3	1	1	1	1	1	1	1	1	1	1	0	0	5
15_3_24	15	Δago3	1	1	1	1	1	1	1	1	1	1	0	0	5
15_3_25	15	Δago3	1	1	1	1	1	1	1	1	1	1	0	0	5
15_3_26	15	Δago3	1	1	1	1	1	1	1	1	1	1	0	0	5
15_3_27	15	Δago3	1	1	1	1	0	1	1	1	1	0	1	0	4
15_3_28	15	Δago3	1	1	1	1	1	1	1	1	1	1	0	0	5
15_3_29	15	Δago3	1	1	1	1	1	1	1	1	1	1	0	0	5
15_3_30	15	Δago3	1	1	1	1	1	1	1	1	1	1	0	0	5
15_3_31	15	Δago3	1	1	1	1	0	1	1	1	1	1	0	1	4
15_3_32	15	Δago3	1	1	0	1	1	1	1	1	1	1	0	1	4
16_1_1	16	Δago3::ago3_gfp	1	1	1	1	1	1	1	1	1	1	0	0	5
16_1_2	16	Δago3::ago3_gfp	1	1	1	1	1	1	1	1	1	1	0	0	5
16_1_3	16	Δago3::ago3_gfp	1	1	1	1	1	1	1	1	1	1	0	0	5
16_1_4	16	Δago3::ago3_gfp	1	1	1	1	1	1	1	1	1	1	0	0	5
16_1_5	16	Δago3::ago3_gfp	1	1	1	1	1	1	1	1	1	1	0	0	5
16_1_6	16	Δago3::ago3_gfp	1	1	1	1	1	1	1	1	1	1	0	0	5
16_1_7	16	Δago3::ago3_gfp	1	1	0	1	0	1	1	1	1	0	1	1	3
16_1_8	16	Δago3::ago3_gfp	1	1	1	1	1	1	1	1	1	1	0	0	5
16_1_9	16	Δago3::ago3_gfp	1	1	1	1	1	1	1	1	0	1	0	1	4
16_1_10	16	Δago3::ago3_gfp	1	1	1	1	1	1	1	1	1	1	0	0	5
16_1_11	16	Δago3::ago3_gfp	1	1	1	1	1	1	1	1	1	1	0	0	5
16_1_12	16	Δago3::ago3_gfp	1	1	1	1	1	1	1	1	1	1	0	0	5
16_1_13	16	Δago3::ago3_gfp	1	1	1	1	1	1	1	1	1	1	0	0	5
16_1_14	16	Δago3::ago3_gfp	1	1	1	1	1	1	1	1	1	1	0	0	5
16_1_15	16	Δago3::ago3_gfp	1	1	1	1	1	0	0	1	1	1	0	2	3
16_1_16	16	Δago3::ago3_gfp	1	1	1	1	1	1	1	1	1	1	0	0	5
16_1_17	16	Δago3::ago3_gfp	1	1	0	1	1	1	1	1	1	1	0	1	4
16_1_18	16	Δago3::ago3_gfp	1	1	1	1	1	0	0	1	1	1	0	2	3
16_1_19	16	Δago3::ago3_gfp	1	1	1	1	1	1	1	1	1	1	0	0	5
16_1_20	16	Δago3::ago3_gfp	1	1	1	1	1	1	1	1	1	1	0	0	5
16_1_21	16	Δago3::ago3_gfp	1	1	1	1	1	1	1	1	1	1	0	0	5
16_1_22	16	Δago3::ago3_gfp	1	1	1	1	1	1	1	1	1	1	0	0	5
16_1_23	16	Δago3::ago3_gfp	1	1	1	1	1	1	1	1	1	1	0	0	5
16_1_24	16	Δago3::ago3_gfp	1	1	1	1	1	1	1	1	1	1	0	0	5
16_1_25	16	Δago3::ago3_gfp	1	1	1	1	1	1	1	1	1	1	0	0	5
16_1_26	16	Δago3::ago3_gfp	1	1	1	1	1	1	1	1	1	1	0	0	5
16_1_27	16	Δago3::ago3_gfp	1	1	1	1	1	1	1	1	1	1	0	0	5
16_1_28	16	Δago3::ago3_gfp	1	1	1	1	1	1	1	1	1	1	0	0	5
16_1_29	16	Δago3::ago3_gfp	1	1	0	1	1	1	1	1	1	1	0	1	4
16_1_30	16	Δago3::ago3_gfp	1	1	1	1	1	1	1	1	1	1	0	0	5
16_1_31	16	Δago3::ago3_gfp	1	1	1	0	1	0	0	1	0	1	1	2	2
16_1_32	16	Δago3::ago3_gfp	1	1	1	1	1	1	1	1	1	1	0	0	5
16_2_1	16	Δago3::ago3_gfp	1	1	1	1	1	0	0	1	1	1	0	2	3
16_2_2	16	Δago3::ago3_gfp	1	1	1	1	1	1	1	1	1	1	0	0	5
16_2_3	16	Δago3::ago3_gfp	1	1	1	1	1	1	1	1	1	1	0	0	5
16_2_4	16	Δago3::ago3_gfp	1	1	1	1	1	1	1	1	1	1	0	0	5
16_2_5	16	Δago3::ago3_gfp	1	1	1	1	1	1	1	1	1	1	0	0	5
16_2_6	16	Δago3::ago3_gfp	1	1	1	1	1	1	1	1	1	1	0	0	5
16_2_7	16	Δago3::ago3_gfp	1	1	0	1	1	1	1	1	1	1	0	1	4
16_2_8	16	Δago3::ago3_gfp	1	1	1	1	0	1	1	1	1	1	0	1	4
16_2_9	16	Δago3::ago3_gfp	1	1	1	1	1	1	1	1	1	1	0	0	5
16_2_10	16	Δago3::ago3_gfp	1	1	1	0	1	1	1	1	1	1	0	1	4
16_2_11	16	Δago3::ago3_gfp	1	1	1	1	1	1	1	1	1	1	0	0	5
16_2_12	16	Δago3::ago3_gfp	1	1	1	1	1	1	1	1	1	1	0	0	5
16_2_13	16	Δago3::ago3_gfp	1	1	1	1	1	1	1	1	1	1	0	0	5
16_2_14	16	Δago3::ago3_gfp	1	1	1	1	1	1	1	1	1	1	0	0	5
16_2_15	16	Δago3::ago3_gfp	1	1	1	1	0	1	1	1	1	1	0	1	4
16_2_16	16	Δago3::ago3_gfp	1	1	1	1	0	1	1	1	1	1	0	1	4
16_2_17	16	Δago3::ago3_gfp	1	1	1	1	1	1	1	1	1	1	0	0	5
16_2_18	16	Δago3::ago3_gfp	1	1	1	1	1	1	1	1	1	1	0	0	5
16_2_19	16	Δago3::ago3_gfp	1	1	1	1	1	1	1	1	1	1	0	0	5
16_2_20	16	Δago3::ago3_gfp	1	1	0	0	1	1	1	1	1	1	0	2	3
16_2_21	16	Δago3::ago3_gfp	1	1	1	1	0	1	1	1	1	1	0	1	4
16_2_22	16	Δago3::ago3_gfp	1	1	0	1	0	1	1	1	1	1	0	2	3
16_2_23	16	Δago3::ago3_gfp	1	1	1	1	1	1	1	1	1	1	0	0	5
16_2_24	16	Δago3::ago3_gfp	1	1	1	1	1	1	1	1	1	1	0	0	5
16_2_25	16	Δago3::ago3_gfp	1	1	1	1	1	1	1	1	1	1	0	0	5
16_2_26	16	Δago3::ago3_gfp	1	1	0	1	1	1	1	1	1	1	0	1	4
16_2_27	16	Δago3::ago3_gfp	1	1	1	1	1	1	1	1	1	1	0	0	5
16_2_28	16	Δago3::ago3_gfp	1	1	0	1	1	1	1	1	1	1	0	1	4
16_2_29	16	Δago3::ago3_gfp	1	1	1	0	1	1	1	1	1	1	0	1	4
16_2_30	16	Δago3::ago3_gfp	1	1	1	1	1	1	1	1	1	1	0	0	5
16_2_31	16	Δago3::ago3_gfp	1	1	0	0	0	1	1	1	1	1	0	3	2
16_2_32	16	Δago3::ago3_gfp	1	1	1	0	1	1	1	1	1	1	0	1	4
16_3_1	16	Δago3::ago3_gfp	1	1	1	0	1	1	1	1	1	1	0	1	4
16_3_2	16	Δago3::ago3_gfp	1	1	1	0	1	1	1	1	1	1	0	1	4
16_3_3	16	Δago3::ago3_gfp	1	0	1	1	1	1	1	1	1	1	0	1	4
16_3_4	16	Δago3::ago3_gfp	0	1	1	1	0	1	1	1	1	1	0	2	3
16_3_5	16	Δago3::ago3_gfp	1	1	1	1	1	1	1	1	1	1	0	0	5
16_3_6	16	Δago3::ago3_gfp	0	1	1	1	1	1	1	1	1	1	0	1	4
16_3_7	16	Δago3::ago3_gfp	1	1	1	1	1	1	1	1	1	1	0	0	5
16_3_8	16	Δago3::ago3_gfp	1	1	1	1	0	1	1	0	1	1	0	2	3
16_3_9	16	Δago3::ago3_gfp	1	1	0	0	0	1	1	1	1	1	0	3	2
16_3_10	16	Δago3::ago3_gfp	1	1	1	1	1	1	1	1	1	1	0	0	5
16_3_11	16	Δago3::ago3_gfp	1	1	1	1	1	1	1	1	1	1	0	0	5
16_3_12	16	Δago3::ago3_gfp	1	1	0	1	1	1	1	1	1	1	0	1	4
16_3_13	16	Δago3::ago3_gfp	1	1	1	1	1	1	1	1	1	1	0	0	5
16_3_14	16	Δago3::ago3_gfp	1	1	0	1	1	1	1	1	1	1	0	1	4
16_3_15	16	Δago3::ago3_gfp	1	1	1	1	0	1	1	1	1	1	0	1	4
16_3_16	16	Δago3::ago3_gfp	1	1	1	1	1	1	1	1	1	1	0	0	5
16_3_17	16	Δago3::ago3_gfp	1	1	1	1	0	1	1	1	1	0	1	0	4
16_3_18	16	Δago3::ago3_gfp	1	1	1	1	1	1	1	1	1	1	0	0	5
16_3_19	16	Δago3::ago3_gfp	1	1	0	1	1	1	1	1	1	1	0	1	4
16_3_20	16	Δago3::ago3_gfp	1	1	0	1	1	1	1	0	1	1	1	0	4
16_3_21	16	Δago3::ago3_gfp	1	1	0	1	1	1	1	1	1	1	0	1	4
16_3_22	16	Δago3::ago3_gfp	1	1	1	0	1	1	1	1	1	1	0	1	4
16_3_23	16	Δago3::ago3_gfp	1	1	1	1	1	1	1	1	1	1	0	0	5
16_3_24	16	Δago3::ago3_gfp	1	1	1	1	1	1	1	1	1	1	0	0	5
16_3_25	16	Δago3::ago3_gfp	1	1	1	1	1	1	1	1	1	1	0	0	5
16_3_26	16	Δago3::ago3_gfp	1	1	0	1	0	1	1	1	1	1	0	2	3
16_3_27	16	Δago3::ago3_gfp	1	1	0	1	1	1	1	1	1	1	0	1	4
16_3_28	16	Δago3::ago3_gfp	1	1	0	0	1	1	1	1	1	1	0	2	3
16_3_29	16	Δago3::ago3_gfp	1	1	1	0	1	1	1	1	1	1	0	1	4
16_3_30	16	Δago3::ago3_gfp	1	1	1	1	1	1	1	1	1	1	0	0	5
16_3_31	16	Δago3::ago3_gfp	1	1	1	1	1	1	1	1	1	1	0	0	5
16_3_32	16	Δago3::ago3_gfp	1	1	1	1	1	1	1	1	1	1	0	0	5
17_1_1	17	Δago3::ago3_gfp	1	1	1	1	1	1	1	1	1	1	0	0	5
17_1_2	17	Δago3::ago3_gfp	1	1	1	1	1	1	1	1	1	1	0	0	5
17_1_3	17	Δago3::ago3_gfp	1	1	1	1	1	1	1	1	1	1	0	0	5
17_1_4	17	Δago3::ago3_gfp	1	1	1	1	1	1	1	1	1	1	0	0	5
17_1_5	17	Δago3::ago3_gfp	1	1	1	1	1	1	1	1	1	1	0	0	5
17_1_6	17	Δago3::ago3_gfp	1	1	1	1	1	1	1	1	1	1	0	0	5
17_1_7	17	Δago3::ago3_gfp	1	1	1	1	1	1	1	1	1	1	0	0	5
17_1_8	17	Δago3::ago3_gfp	0	1	0	1	1	1	1	1	1	1	0	2	3
17_1_9	17	Δago3::ago3_gfp	1	1	1	1	0	1	1	1	1	0	1	0	4
17_1_10	17	Δago3::ago3_gfp	1	1	0	1	1	1	1	1	1	1	0	1	4
17_1_11	17	Δago3::ago3_gfp	1	1	0	1	1	0	1	1	1	1	0	2	3
17_1_12	17	Δago3::ago3_gfp	1	1	1	1	1	1	1	1	1	1	0	0	5
17_1_13	17	Δago3::ago3_gfp	1	1	1	1	1	1	1	1	1	1	0	0	5
17_1_14	17	Δago3::ago3_gfp	1	1	1	1	1	1	1	1	1	1	0	0	5
17_1_15	17	Δago3::ago3_gfp	1	1	1	1	1	1	1	1	1	1	0	0	5
17_1_16	17	Δago3::ago3_gfp	1	1	1	1	1	1	1	1	1	1	0	0	5
17_1_17	17	Δago3::ago3_gfp	1	1	1	1	1	1	1	1	1	1	0	0	5
17_1_18	17	Δago3::ago3_gfp	1	1	1	1	1	1	1	1	1	1	0	0	5
17_1_19	17	Δago3::ago3_gfp	1	1	1	1	1	1	1	1	1	1	0	0	5
17_1_20	17	Δago3::ago3_gfp	1	1	1	1	1	1	1	1	1	1	0	0	5
17_1_21	17	Δago3::ago3_gfp	1	1	0	0	1	1	1	1	1	1	0	2	3
17_1_22	17	Δago3::ago3_gfp	1	1	1	1	1	1	1	1	1	1	0	0	5
17_1_23	17	Δago3::ago3_gfp	1	1	0	1	1	1	1	1	1	1	0	1	4
17_1_24	17	Δago3::ago3_gfp	1	1	1	1	1	1	1	1	1	1	0	0	5
17_1_25	17	Δago3::ago3_gfp	1	1	1	1	1	1	1	1	1	1	0	0	5
17_1_26	17	Δago3::ago3_gfp	1	1	1	1	1	1	1	1	1	1	0	0	5
17_1_27	17	Δago3::ago3_gfp	1	1	1	1	1	1	1	1	1	1	0	0	5
17_1_28	17	Δago3::ago3_gfp	1	1	1	1	1	1	1	1	1	1	0	0	5
17_1_29	17	Δago3::ago3_gfp	1	1	0	1	1	1	1	1	1	1	0	1	4
17_1_30	17	Δago3::ago3_gfp	1	1	0	1	1	1	1	1	1	1	0	1	4
17_1_31	17	Δago3::ago3_gfp	1	1	1	1	1	1	1	1	1	1	0	0	5
17_1_32	17	Δago3::ago3_gfp	1	1	1	1	1	1	1	1	1	1	0	0	5
17_2_1	17	Δago3::ago3_gfp	1	1	0	1	1	1	1	1	1	1	0	1	4
17_2_2	17	Δago3::ago3_gfp	1	1	1	1	1	1	1	1	1	1	0	0	5
17_2_3	17	Δago3::ago3_gfp	1	1	1	1	1	1	1	1	1	1	0	0	5
17_2_4	17	Δago3::ago3_gfp	1	1	0	1	1	1	1	1	1	1	0	1	4
17_2_5	17	Δago3::ago3_gfp	1	1	1	1	1	1	1	1	1	1	0	0	5
17_2_6	17	Δago3::ago3_gfp	1	1	1	1	1	1	1	1	1	1	0	0	5
17_2_7	17	Δago3::ago3_gfp	1	1	1	1	1	1	1	1	1	1	0	0	5
17_2_8	17	Δago3::ago3_gfp	1	1	1	1	1	1	1	1	1	1	0	0	5
17_2_9	17	Δago3::ago3_gfp	1	1	1	1	1	1	1	1	1	1	0	0	5
17_2_10	17	Δago3::ago3_gfp	1	0	1	1	1	1	1	1	1	1	0	1	4
17_2_11	17	Δago3::ago3_gfp	1	1	0	1	1	1	1	1	1	1	0	1	4
17_2_12	17	Δago3::ago3_gfp	1	1	1	1	1	1	1	1	1	1	0	0	5
17_2_13	17	Δago3::ago3_gfp	1	1	0	1	1	1	1	1	1	1	0	1	4
17_2_14	17	Δago3::ago3_gfp	1	1	1	1	1	1	1	1	1	1	0	0	5
17_2_15	17	Δago3::ago3_gfp	1	1	1	1	1	1	1	1	1	1	0	0	5
17_2_16	17	Δago3::ago3_gfp	1	1	1	1	1	1	1	1	1	1	0	0	5
17_2_17	17	Δago3::ago3_gfp	1	1	1	1	1	1	1	1	1	1	0	0	5
17_2_18	17	Δago3::ago3_gfp	1	1	0	1	1	1	1	1	1	1	0	1	4
17_2_19	17	Δago3::ago3_gfp	1	1	1	1	1	1	1	1	1	1	0	0	5
17_2_20	17	Δago3::ago3_gfp	1	1	1	1	1	1	1	1	1	1	0	0	5
17_2_21	17	Δago3::ago3_gfp	1	1	1	1	1	1	1	1	1	1	0	0	5
17_2_22	17	Δago3::ago3_gfp	1	1	1	1	1	1	1	1	1	1	0	0	5
17_2_23	17	Δago3::ago3_gfp	1	1	1	1	1	1	1	1	1	1	0	0	5
17_2_24	17	Δago3::ago3_gfp	1	1	1	1	0	1	1	1	1	1	0	1	4
17_2_25	17	Δago3::ago3_gfp	1	1	0	1	1	1	1	1	1	1	0	1	4
17_2_26	17	Δago3::ago3_gfp	0	1	0	0	1	1	1	1	1	1	0	3	2
17_2_27	17	Δago3::ago3_gfp	1	1	1	1	1	1	1	1	1	1	0	0	5
17_2_28	17	Δago3::ago3_gfp	1	1	1	1	1	1	1	1	1	1	0	0	5
17_2_29	17	Δago3::ago3_gfp	1	1	1	1	0	1	1	1	1	0	1	0	4
17_2_30	17	Δago3::ago3_gfp	1	1	1	1	1	1	1	1	1	1	0	0	5
17_2_31	17	Δago3::ago3_gfp	1	1	1	1	1	1	1	1	1	1	0	0	5
17_2_32	17	Δago3::ago3_gfp	1	1	1	1	1	1	1	1	1	1	0	0	5
17_3_1	17	Δago3::ago3_gfp	1	1	1	1	1	1	1	1	1	1	0	0	5
17_3_2	17	Δago3::ago3_gfp	1	1	1	0	1	1	1	1	1	1	0	1	4
17_3_3	17	Δago3::ago3_gfp	1	1	1	1	1	1	1	1	1	1	0	0	5
17_3_4	17	Δago3::ago3_gfp	1	1	1	1	1	1	1	1	1	1	0	0	5
17_3_5	17	Δago3::ago3_gfp	1	1	1	1	1	1	1	1	1	1	0	0	5
17_3_6	17	Δago3::ago3_gfp	1	1	1	1	1	1	1	1	1	1	0	0	5
17_3_7	17	Δago3::ago3_gfp	1	1	0	1	1	1	1	1	1	1	0	1	4
17_3_8	17	Δago3::ago3_gfp	1	1	1	1	1	1	1	1	1	1	0	0	5
17_3_9	17	Δago3::ago3_gfp	1	1	1	1	1	1	1	1	1	1	0	0	5
17_3_10	17	Δago3::ago3_gfp	1	1	1	1	1	1	1	1	1	1	0	0	5
17_3_11	17	Δago3::ago3_gfp	1	0	0	1	1	1	1	1	1	1	0	2	3
17_3_12	17	Δago3::ago3_gfp	1	1	1	1	1	1	1	1	1	1	0	0	5
17_3_13	17	Δago3::ago3_gfp	1	1	1	1	1	1	1	1	1	1	0	0	5
17_3_14	17	Δago3::ago3_gfp	1	1	1	1	1	1	1	1	1	1	0	0	5
17_3_15	17	Δago3::ago3_gfp	1	1	1	0	1	1	1	1	1	1	0	1	4
17_3_16	17	Δago3::ago3_gfp	1	1	1	1	1	1	1	1	1	1	0	0	5
17_3_17	17	Δago3::ago3_gfp	1	1	1	1	1	1	1	1	1	1	0	0	5
17_3_18	17	Δago3::ago3_gfp	1	1	1	1	1	1	1	1	1	1	0	0	5
17_3_19	17	Δago3::ago3_gfp	1	1	1	1	1	1	1	1	1	1	0	0	5
17_3_20	17	Δago3::ago3_gfp	1	1	1	1	1	1	1	1	1	1	0	0	5
17_3_21	17	Δago3::ago3_gfp	1	1	1	1	1	1	1	1	1	1	0	0	5
17_3_22	17	Δago3::ago3_gfp	1	1	1	1	1	1	1	1	1	1	0	0	5
17_3_23	17	Δago3::ago3_gfp	1	1	1	1	1	1	1	1	1	1	0	0	5
17_3_24	17	Δago3::ago3_gfp	1	1	1	1	1	1	1	1	1	1	0	0	5
17_3_25	17	Δago3::ago3_gfp	1	1	1	0	1	1	1	1	1	1	0	1	4
17_3_26	17	Δago3::ago3_gfp	1	1	1	1	1	1	1	1	1	1	0	0	5
17_3_27	17	Δago3::ago3_gfp	1	1	1	1	1	1	1	1	1	1	0	0	5
17_3_28	17	Δago3::ago3_gfp	1	1	1	1	1	1	1	1	1	1	0	0	5
17_3_29	17	Δago3::ago3_gfp	1	1	1	1	1	1	1	1	1	1	0	0	5
17_3_30	17	Δago3::ago3_gfp	1	1	1	1	1	1	1	1	1	1	0	0	5
17_3_31	17	Δago3::ago3_gfp	1	1	1	1	1	1	1	1	1	1	0	0	5
17_3_32	17	Δago3::ago3_gfp	1	1	1	1	1	1	1	1	1	1	0	0	5
1_1_33	1	wt	1	1	1	0	1	1	1	1	0	1	1	0	4
1_1_41	1	wt	1	1	1	1	1	1	1	1	1	1	0	0	5
1_1_34	1	wt	1	1	1	1	1	1	1	1	1	1	0	0	5
1_1_42	1	wt	1	1	1	1	1	1	1	1	1	1	0	0	5
1_1_35	1	wt	1	1	1	1	1	1	1	1	1	1	0	0	5
1_1_43	1	wt	1	1	1	1	1	1	1	1	1	1	0	0	5
1_1_36	1	wt	1	1	1	1	1	1	1	1	1	1	0	0	5
1_1_44	1	wt	1	1	1	1	1	1	1	1	1	1	0	0	5
1_1_37	1	wt	1	1	1	1	1	1	1	1	1	1	0	0	5
1_1_45	1	wt	1	1	1	1	1	1	1	1	1	1	0	0	5
1_1_38	1	wt	1	1	1	1	1	1	1	1	1	1	0	0	5
1_1_46	1	wt	1	1	1	1	1	1	1	1	1	1	0	0	5
1_1_39	1	wt	1	1	1	1	1	1	1	1	1	1	0	0	5
1_1_47	1	wt	1	1	1	1	1	1	1	1	1	1	0	0	5
1_1_40	1	wt	1	1	1	1	1	1	1	1	1	1	0	0	5
1_1_48	1	wt	1	1	1	1	1	1	1	1	1	1	0	0	5
1_1_49	1	wt	1	1	1	1	1	1	1	1	1	1	0	0	5
1_1_57	1	wt	1	1	1	1	1	1	1	1	1	1	0	0	5
1_1_50	1	wt	1	1	1	1	1	1	1	1	1	1	0	0	5
1_1_58	1	wt	1	1	1	1	1	1	1	1	1	1	0	0	5
1_1_51	1	wt	1	1	0	1	1	1	1	0	1	1	1	0	4
1_1_59	1	wt	1	1	1	1	1	1	1	1	1	1	0	0	5
1_1_52	1	wt	1	1	1	1	1	1	1	1	1	1	0	0	5
1_1_60	1	wt	1	1	1	1	1	1	1	1	1	1	0	0	5
1_1_53	1	wt	1	1	1	1	1	1	1	1	1	1	0	0	5
1_1_61	1	wt	1	1	1	1	1	1	1	1	1	1	0	0	5
1_1_54	1	wt	1	1	1	1	1	1	1	1	1	1	0	0	5
1_1_62	1	wt	1	1	1	1	1	1	1	1	1	1	0	0	5
1_1_55	1	wt	1	1	1	1	1	1	1	1	1	1	0	0	5
1_1_63	1	wt	1	1	1	1	1	1	1	1	1	1	0	0	5
1_1_56	1	wt	1	1	1	1	1	1	1	1	1	1	0	0	5
1_1_64	1	wt	1	1	1	1	1	1	1	1	1	1	0	0	5
1_2_33	1	wt	1	1	1	1	1	1	1	1	1	1	0	0	5
1_2_41	1	wt	1	1	1	1	1	1	1	1	1	1	0	0	5
1_2_34	1	wt	1	1	1	1	0	1	1	1	1	0	1	0	4
1_2_42	1	wt	1	1	1	1	1	1	1	1	1	1	0	0	5
1_2_35	1	wt	1	1	1	1	1	1	1	1	1	1	0	0	5
1_2_43	1	wt	1	1	1	1	1	1	1	1	1	1	0	0	5
1_2_36	1	wt	1	1	1	1	1	1	1	1	1	1	0	0	5
1_2_44	1	wt	1	1	1	1	1	1	1	1	1	1	0	0	5
1_2_37	1	wt	1	1	1	1	1	1	1	1	1	1	0	0	5
1_2_45	1	wt	1	1	1	1	1	1	1	1	1	1	0	0	5
1_2_38	1	wt	1	1	0	1	1	1	1	0	1	1	1	0	4
1_2_46	1	wt	1	1	1	1	1	1	1	1	1	1	0	0	5
1_2_39	1	wt	1	1	1	1	1	1	1	1	1	1	0	0	5
1_2_47	1	wt	1	1	1	1	1	1	1	1	1	1	0	0	5
1_2_40	1	wt	1	1	1	1	1	1	1	1	1	1	0	0	5
1_2_48	1	wt	1	1	1	1	1	1	1	1	1	1	0	0	5
1_2_49	1	wt	1	1	1	1	1	1	1	1	1	1	0	0	5
1_2_57	1	wt	1	1	1	1	1	1	1	1	1	1	0	0	5
1_2_50	1	wt	1	1	1	1	1	1	1	1	1	1	0	0	5
1_2_58	1	wt	1	1	1	1	1	1	1	1	1	1	0	0	5
1_2_51	1	wt	1	1	1	1	1	1	1	1	1	1	0	0	5
1_2_59	1	wt	1	1	1	1	1	1	1	1	1	1	0	0	5
1_2_52	1	wt	1	1	1	1	1	1	1	1	1	1	0	0	5
1_2_60	1	wt	1	1	1	1	1	1	1	1	1	1	0	0	5
1_2_53	1	wt	1	1	1	1	1	1	1	1	1	1	0	0	5
1_2_61	1	wt	1	1	1	1	1	1	1	1	1	1	0	0	5
1_2_54	1	wt	1	1	1	1	1	1	1	1	1	1	0	0	5
1_2_62	1	wt	1	1	1	1	1	1	1	1	1	1	0	0	5
1_2_55	1	wt	1	1	1	1	1	1	1	1	1	1	0	0	5
1_2_63	1	wt	1	1	1	1	1	1	1	1	1	1	0	0	5
1_2_56	1	wt	1	1	1	1	1	1	1	1	1	1	0	0	5
1_2_64	1	wt	1	1	1	1	1	1	1	1	1	1	0	0	5
1_3_33	1	wt	1	1	1	1	1	1	1	1	1	1	0	0	5
1_3_41	1	wt	1	1	1	1	1	1	1	1	1	1	0	0	5
1_3_34	1	wt	1	1	1	1	1	1	1	1	1	1	0	0	5
1_3_42	1	wt	1	1	1	1	1	1	1	1	1	1	0	0	5
1_3_35	1	wt	1	1	1	1	1	1	1	1	1	1	0	0	5
1_3_43	1	wt	1	1	1	1	1	1	1	1	1	1	0	0	5
1_3_36	1	wt	1	1	1	1	1	1	1	1	1	1	0	0	5
1_3_44	1	wt	1	1	1	1	1	1	1	1	1	1	0	0	5
1_3_37	1	wt	1	1	1	1	1	1	1	1	1	1	0	0	5
1_3_45	1	wt	1	1	1	1	1	1	1	1	1	1	0	0	5
1_3_38	1	wt	1	1	1	1	1	1	1	1	1	1	0	0	5
1_3_46	1	wt	1	1	1	1	1	1	1	1	1	1	0	0	5
1_3_39	1	wt	1	1	1	1	1	1	1	1	1	1	0	0	5
1_3_47	1	wt	1	1	1	1	1	1	1	1	1	1	0	0	5
1_3_40	1	wt	1	1	1	1	1	1	1	1	1	1	0	0	5
1_3_48	1	wt	1	1	1	1	1	1	1	1	1	1	0	0	5
1_3_49	1	wt	1	1	1	1	1	1	1	1	1	1	0	0	5
1_3_57	1	wt	1	1	1	1	1	1	1	1	1	1	0	0	5
1_3_50	1	wt	1	1	1	1	1	1	1	1	1	1	0	0	5
1_3_58	1	wt	1	1	1	1	1	1	1	1	1	1	0	0	5
1_3_51	1	wt	1	1	1	1	1	1	1	1	1	1	0	0	5
1_3_59	1	wt	1	1	1	1	1	1	1	1	1	1	0	0	5
1_3_52	1	wt	1	1	1	1	1	1	1	1	1	1	0	0	5
1_3_60	1	wt	1	1	1	1	1	1	1	1	1	1	0	0	5
1_3_53	1	wt	1	1	1	1	1	1	1	1	1	1	0	0	5
1_3_61	1	wt	1	1	1	1	1	1	1	1	1	1	0	0	5
1_3_54	1	wt	1	1	1	1	1	1	1	1	1	1	0	0	5
1_3_62	1	wt	1	1	1	1	1	1	1	1	1	1	0	0	5
1_3_55	1	wt	1	1	1	1	1	1	1	1	1	1	0	0	5
1_3_63	1	wt	1	1	1	1	1	1	1	1	1	1	0	0	5
1_3_56	1	wt	1	1	1	1	1	1	1	1	1	1	0	0	5
1_3_64	1	wt	1	1	1	1	1	1	1	1	1	1	0	0	5
6_1_33	6	Δago1	1	1	1	1	1	1	1	1	1	1	0	0	5
6_1_41	6	Δago1	1	1	1	1	1	1	1	1	1	1	0	0	5
6_1_34	6	Δago1	1	1	1	1	1	1	1	1	1	1	0	0	5
6_1_42	6	Δago1	1	1	1	1	1	1	1	1	1	1	0	0	5
6_1_35	6	Δago1	1	1	1	1	1	1	1	1	1	1	0	0	5
6_1_43	6	Δago1	1	1	1	1	1	1	1	1	1	1	0	0	5
6_1_36	6	Δago1	1	1	1	1	1	1	1	1	1	1	0	0	5
6_1_44	6	Δago1	1	1	1	1	1	1	1	1	1	1	0	0	5
6_1_37	6	Δago1	1	1	1	1	1	1	1	1	1	1	0	0	5
6_1_45	6	Δago1	1	1	1	1	1	1	1	1	1	1	0	0	5
6_1_38	6	Δago1	1	1	1	1	1	1	1	1	1	1	0	0	5
6_1_46	6	Δago1	1	1	1	1	1	1	1	1	1	1	0	0	5
6_1_39	6	Δago1	1	1	1	1	1	1	1	1	1	1	0	0	5
6_1_47	6	Δago1	1	1	1	1	1	1	1	1	1	1	0	0	5
6_1_40	6	Δago1	1	1	1	1	1	1	1	1	1	1	0	0	5
6_1_48	6	Δago1	1	1	1	1	1	1	1	1	1	1	0	0	5
6_1_49	6	Δago1	1	1	1	1	1	1	1	1	1	1	0	0	5
6_1_57	6	Δago1	1	1	1	1	1	1	1	1	1	1	0	0	5
6_1_50	6	Δago1	1	1	1	1	0	1	1	1	1	0	1	0	4
6_1_58	6	Δago1	1	1	1	1	1	1	1	1	1	1	0	0	5
6_1_51	6	Δago1	1	1	1	1	1	1	1	1	1	1	0	0	5
6_1_59	6	Δago1	1	1	1	1	1	1	1	1	1	1	0	0	5
6_1_52	6	Δago1	1	1	1	1	1	1	1	1	1	1	0	0	5
6_1_60	6	Δago1	1	1	1	1	1	1	1	1	1	1	0	0	5
6_1_53	6	Δago1	1	1	1	1	1	1	1	1	1	1	0	0	5
6_1_61	6	Δago1	1	1	1	1	1	1	1	1	1	1	0	0	5
6_1_54	6	Δago1	1	1	1	1	1	1	1	1	1	1	0	0	5
6_1_62	6	Δago1	1	1	1	1	1	1	1	1	1	1	0	0	5
6_1_55	6	Δago1	1	1	1	1	1	1	1	1	1	1	0	0	5
6_1_63	6	Δago1	1	1	1	1	1	1	1	1	1	1	0	0	5
6_1_56	6	Δago1	1	1	1	1	1	1	1	1	1	1	0	0	5
6_1_64	6	Δago1	1	1	1	1	1	1	1	1	1	1	0	0	5
6_2_33	6	Δago1	1	1	1	1	1	1	1	1	1	1	0	0	5
6_2_41	6	Δago1	1	1	1	1	1	1	1	1	1	1	0	0	5
6_2_34	6	Δago1	1	1	1	1	1	1	1	1	1	1	0	0	5
6_2_42	6	Δago1	1	1	1	1	1	1	1	1	1	1	0	0	5
6_2_35	6	Δago1	1	1	1	1	1	1	1	1	1	1	0	0	5
6_2_43	6	Δago1	1	1	1	1	1	1	1	1	1	1	0	0	5
6_2_36	6	Δago1	1	1	1	1	1	1	1	1	1	1	0	0	5
6_2_44	6	Δago1	1	1	1	1	1	1	1	1	1	1	0	0	5
6_2_37	6	Δago1	1	1	1	1	1	1	1	1	1	1	0	0	5
6_2_45	6	Δago1	1	1	1	1	1	1	1	1	1	1	0	0	5
6_2_38	6	Δago1	1	1	1	1	1	1	1	1	1	1	0	0	5
6_2_46	6	Δago1	1	1	1	1	1	1	1	1	1	1	0	0	5
6_2_39	6	Δago1	1	1	1	1	1	1	1	1	1	1	0	0	5
6_2_47	6	Δago1	1	1	1	1	1	1	1	1	1	1	0	0	5
6_2_40	6	Δago1	1	1	1	1	1	1	1	1	1	1	0	0	5
6_2_48	6	Δago1	1	1	1	1	1	1	1	1	1	1	0	0	5
6_2_49	6	Δago1	1	1	1	1	1	1	1	1	1	1	0	0	5
6_2_57	6	Δago1	1	1	1	1	1	1	1	1	1	1	0	0	5
6_2_50	6	Δago1	1	1	1	1	1	1	1	1	1	1	0	0	5
6_2_58	6	Δago1	1	1	1	1	1	1	1	1	1	1	0	0	5
6_2_51	6	Δago1	1	1	1	1	1	1	1	1	1	1	0	0	5
6_2_59	6	Δago1	1	1	1	1	1	1	1	1	1	1	0	0	5
6_2_52	6	Δago1	1	1	1	1	1	1	1	1	1	1	0	0	5
6_2_60	6	Δago1	1	1	1	1	1	1	1	1	1	1	0	0	5
6_2_53	6	Δago1	1	1	1	1	1	1	1	1	1	1	0	0	5
6_2_61	6	Δago1	1	1	1	1	1	1	1	1	1	1	0	0	5
6_2_54	6	Δago1	1	1	1	1	1	1	1	1	1	1	0	0	5
6_2_62	6	Δago1	1	1	1	1	1	1	1	1	1	1	0	0	5
6_2_55	6	Δago1	1	1	1	1	1	0	0	1	1	1	0	2	3
6_2_63	6	Δago1	1	1	1	1	1	1	1	1	1	1	0	0	5
6_2_56	6	Δago1	1	1	1	1	1	1	1	1	1	1	0	0	5
6_2_64	6	Δago1	1	1	1	1	1	1	1	1	1	1	0	0	5
7_1_33	7	Δago1	1	1	1	1	1	1	1	1	1	1	0	0	5
7_1_41	7	Δago1	1	1	1	1	1	1	1	1	1	1	0	0	5
7_1_34	7	Δago1	1	1	1	1	1	1	1	1	1	1	0	0	5
7_1_42	7	Δago1	1	1	1	1	1	1	1	1	1	1	0	0	5
7_1_35	7	Δago1	1	1	1	1	1	1	1	1	1	1	0	0	5
7_1_43	7	Δago1	1	1	1	1	1	1	1	1	1	1	0	0	5
7_1_36	7	Δago1	1	1	1	1	1	1	1	1	1	1	0	0	5
7_1_44	7	Δago1	1	1	1	1	1	1	1	1	1	1	0	0	5
7_1_37	7	Δago1	1	1	1	1	1	1	0	1	1	1	0	1	4
7_1_45	7	Δago1	1	1	1	1	1	1	1	1	1	1	0	0	5
7_1_38	7	Δago1	1	1	1	1	1	1	1	1	1	1	0	0	5
7_1_46	7	Δago1	1	1	1	1	0	1	1	1	1	0	1	0	4
7_1_39	7	Δago1	1	1	1	1	1	1	1	1	1	1	0	0	5
7_1_47	7	Δago1	1	1	1	1	1	1	1	1	1	1	0	0	5
7_1_40	7	Δago1	1	1	1	1	1	1	1	1	1	1	0	0	5
7_1_48	7	Δago1	1	1	1	1	1	1	1	1	1	1	0	0	5
7_1_49	7	Δago1	1	1	1	1	1	1	1	1	1	1	0	0	5
7_1_57	7	Δago1	1	1	1	1	1	1	1	1	1	1	0	0	5
7_1_50	7	Δago1	1	1	1	1	1	1	1	1	1	1	0	0	5
7_1_58	7	Δago1	1	1	1	1	1	1	1	1	1	1	0	0	5
7_1_51	7	Δago1	1	1	1	1	1	1	1	1	1	1	0	0	5
7_1_59	7	Δago1	1	1	1	1	1	1	1	1	1	1	0	0	5
7_1_52	7	Δago1	1	1	0	1	1	1	1	0	1	1	1	0	4
7_1_60	7	Δago1	1	1	1	1	1	1	1	1	1	1	0	0	5
7_1_53	7	Δago1	1	1	1	1	1	1	1	1	1	1	0	0	5
7_1_61	7	Δago1	1	1	1	1	1	1	1	1	1	1	0	0	5
7_1_54	7	Δago1	1	1	1	1	1	1	1	1	1	1	0	0	5
7_1_62	7	Δago1	1	1	1	1	1	1	1	1	1	1	0	0	5
7_1_55	7	Δago1	1	1	1	1	1	1	1	1	1	1	0	0	5
7_1_63	7	Δago1	1	1	1	1	1	1	1	1	1	1	0	0	5
7_1_56	7	Δago1	1	1	1	1	1	1	1	1	1	1	0	0	5
7_1_64	7	Δago1	1	1	1	1	1	1	1	1	1	1	0	0	5
7_2_33	7	Δago1	1	1	1	1	1	1	1	1	1	1	0	0	5
7_2_41	7	Δago1	0	1	1	1	1	1	1	1	1	1	0	1	4
7_2_34	7	Δago1	1	1	1	1	1	1	1	1	1	1	0	0	5
7_2_42	7	Δago1	1	1	1	1	1	1	1	1	1	1	0	0	5
7_2_35	7	Δago1	1	1	1	1	1	1	1	1	1	1	0	0	5
7_2_43	7	Δago1	1	1	1	1	1	1	1	1	1	1	0	0	5
7_2_36	7	Δago1	1	1	1	1	1	1	1	1	1	1	0	0	5
7_2_44	7	Δago1	1	1	1	1	1	1	1	1	1	1	0	0	5
7_2_37	7	Δago1	1	1	1	1	1	1	1	1	1	1	0	0	5
7_2_45	7	Δago1	1	1	1	1	1	1	1	1	1	1	0	0	5
7_2_38	7	Δago1	1	1	1	1	1	1	1	1	1	1	0	0	5
7_2_46	7	Δago1	1	1	1	1	1	1	1	1	1	1	0	0	5
7_2_39	7	Δago1	1	1	1	1	1	1	1	1	1	1	0	0	5
7_2_47	7	Δago1	1	1	1	1	1	1	1	1	1	1	0	0	5
7_2_40	7	Δago1	1	1	1	1	1	1	1	1	1	1	0	0	5
7_2_48	7	Δago1	1	1	1	1	1	1	1	1	1	1	0	0	5
7_2_49	7	Δago1	1	1	1	1	1	1	1	1	1	1	0	0	5
7_2_57	7	Δago1	1	1	1	1	1	1	1	1	1	1	0	0	5
7_2_50	7	Δago1	1	1	1	1	1	1	1	1	1	1	0	0	5
7_2_58	7	Δago1	1	1	1	1	1	1	1	1	1	1	0	0	5
7_2_51	7	Δago1	1	1	1	1	1	1	1	1	1	1	0	0	5
7_2_59	7	Δago1	1	1	1	1	1	1	1	1	1	1	0	0	5
7_2_52	7	Δago1	1	1	1	1	1	1	1	1	1	1	0	0	5
7_2_60	7	Δago1	1	1	1	1	0	1	1	1	1	0	1	0	4
7_2_53	7	Δago1	1	1	1	1	1	1	1	1	1	1	0	0	5
7_2_61	7	Δago1	1	1	1	1	1	1	1	1	1	1	0	0	5
7_2_54	7	Δago1	1	1	1	1	1	1	1	1	1	1	0	0	5
7_2_62	7	Δago1	1	1	1	1	1	1	1	1	1	1	0	0	5
7_2_55	7	Δago1	1	1	1	1	1	1	1	1	1	1	0	0	5
7_2_63	7	Δago1	1	1	1	1	1	1	1	1	1	1	0	0	5
7_2_56	7	Δago1	1	1	1	1	1	1	1	1	1	1	0	0	5
7_2_64	7	Δago1	1	1	1	1	1	1	1	1	1	1	0	0	5
7_3_33	7	Δago1	1	1	1	1	1	1	1	1	1	1	0	0	5
7_3_41	7	Δago1	1	1	1	1	1	1	1	1	1	1	0	0	5
7_3_34	7	Δago1	1	1	1	1	1	1	1	1	1	1	0	0	5
7_3_42	7	Δago1	1	1	1	1	1	1	1	1	1	1	0	0	5
7_3_35	7	Δago1	1	1	1	1	1	1	1	1	1	1	0	0	5
7_3_43	7	Δago1	1	1	1	1	1	1	1	1	1	1	0	0	5
7_3_36	7	Δago1	1	1	1	1	1	1	1	1	1	1	0	0	5
7_3_44	7	Δago1	1	1	1	1	1	1	1	1	1	1	0	0	5
7_3_37	7	Δago1	1	1	1	1	1	1	1	1	1	1	0	0	5
7_3_45	7	Δago1	1	1	1	1	1	1	1	1	1	1	0	0	5
7_3_38	7	Δago1	1	1	1	1	1	1	1	1	1	1	0	0	5
7_3_46	7	Δago1	1	1	1	1	1	1	1	1	1	1	0	0	5
7_3_39	7	Δago1	1	1	1	1	1	1	1	1	1	1	0	0	5
7_3_47	7	Δago1	1	1	1	1	1	1	1	1	1	1	0	0	5
7_3_40	7	Δago1	1	1	1	1	1	1	1	1	1	1	0	0	5
7_3_48	7	Δago1	1	1	1	1	1	1	1	1	1	1	0	0	5
7_3_49	7	Δago1	1	1	1	1	1	1	1	1	1	1	0	0	5
7_3_57	7	Δago1	1	1	1	1	1	1	1	1	1	1	0	0	5
7_3_50	7	Δago1	1	1	1	1	1	1	1	1	1	1	0	0	5
7_3_58	7	Δago1	1	1	1	1	1	1	1	1	1	1	0	0	5
7_3_51	7	Δago1	1	1	1	1	1	1	1	1	1	1	0	0	5
7_3_59	7	Δago1	1	1	1	1	1	1	1	1	1	1	0	0	5
7_3_52	7	Δago1	1	1	1	1	1	1	1	1	1	1	0	0	5
7_3_60	7	Δago1	1	1	1	1	1	1	1	1	1	1	0	0	5
7_3_53	7	Δago1	1	1	1	1	1	1	1	1	1	1	0	0	5
7_3_61	7	Δago1	1	1	1	1	1	1	1	1	1	1	0	0	5
7_3_54	7	Δago1	1	1	1	1	1	1	1	1	1	1	0	0	5
7_3_62	7	Δago1	1	1	1	1	1	1	1	1	1	1	0	0	5
7_3_55	7	Δago1	1	1	1	1	1	1	1	1	1	1	0	0	5
7_3_63	7	Δago1	1	1	1	1	1	1	1	1	1	1	0	0	5
7_3_56	7	Δago1	1	1	1	1	1	1	1	1	1	1	0	0	5
7_3_64	7	Δago1	1	1	1	1	1	1	1	1	1	1	0	0	5
