# Supplementary material for: Ago1 Affects the Virulence of the Fungal Plant Pathogen Zymoseptoria tritici
Source: Genes (Basel). 2021 Jun 30;12(7):1011. doi: 10.3390/genes12071011 (PMC8303167; doi:10.3390/genes12071011)
Supplement: Supplementary file 1 [file genes-12-01011-s001.zip › TableS5.xlsx]

## Sheet: Tabelle1
Table S5: Results of in planta phenotype characterisation
Experiment	Strain	WheatCultivar	operator	genotype	leafArea	necrosisArea	PLACL	pycnidiaCount	meanPycnidiaArea	pycnidiaPerCm2Leaf	pycnidiaPerCm2Lesion	pycnidiaGreyValue
A	Zt203#37	Obelisk	MH	ΔAgo3::Ago3_gfp	319.765	315.103	98.5421	55	0.0164528	17.2002	17.4546	158.761
A	Zt89#33	Obelisk	MH	ΔAgo3	288.359	283.411	98.284	35	0.0152723	12.1376	12.3496	150.22
A	Zt09	Obelisk	MH	wt	317.336	312.168	98.3714	55	0.0172742	17.3318	17.6187	156.338
A	Zt203#37	Obelisk	MH	ΔAgo3::Ago3_gfp	302.426	297.527	98.3803	53	0.0167445	17.525	17.8135	149.786
A	Zt203#37	Obelisk	MH	ΔAgo3::Ago3_gfp	389.296	384.104	98.6665	82	0.0172377	21.0637	21.3484	158.912
A	Zt203#37	Obelisk	MH	ΔAgo3::Ago3_gfp	293.982	288.892	98.2685	47	0.0170548	15.9874	16.2691	166.178
A	Zt89#40	Obelisk	MH	ΔAgo3	240.804	236.297	98.1283	10	0.0165951	4.15276	4.23197	158.354
A	Zt89#33	Obelisk	MH	ΔAgo3	423.119	417.358	98.6383	382	0.0169625	90.2818	91.5282	153.652
A	Zt203#38	Obelisk	MH	ΔAgo3::Ago3_gfp	394.461	388.936	98.5993	46	0.016774	11.6615	11.8271	148.022
A	Zt89#33	Obelisk	MH	ΔAgo3	303.955	298.403	98.1737	89	0.0165805	29.2807	29.8254	159.994
A	Zt203#37	Obelisk	MH	ΔAgo3::Ago3_gfp	327.232	322.409	98.526	144	0.0169883	44.0055	44.6638	147.759
A	Zt203#37	Obelisk	MH	ΔAgo3::Ago3_gfp	389.074	383.184	98.4862	171	0.0177223	43.9505	44.6261	160.481
A	Zt09	Obelisk	MH	wt	252.291	247.56	98.1245	303	0.016512	120.099	122.395	150.68
A	Zt203#37	Obelisk	MH	ΔAgo3::Ago3_gfp	288.798	284.32	98.4493	36	0.0153824	12.4654	12.6618	152.838
A	Zt203#37	Obelisk	MH	ΔAgo3::Ago3_gfp	341.071	335.636	98.4066	172	0.0174554	50.4294	51.246	151.595
A	Zt09	Obelisk	MH	wt	281.248	276.475	98.3027	33	0.0127279	11.7334	11.936	155.742
A	Zt203#38	Obelisk	MH	ΔAgo3::Ago3_gfp	342.087	337.059	98.5303	311	0.0171918	90.9127	92.2688	147.099
A	Zt89#33	Obelisk	MH	ΔAgo3	231.578	227.287	98.1472	18	0.0154569	7.77277	7.9195	147.175
A	Zt203#38	Obelisk	MH	ΔAgo3::Ago3_gfp	317.782	312.783	98.4269	37	0.015559	11.6432	11.8293	143.232
A	Mock	Obelisk	MH	mock	507.917	0	0	0	0	0	0	0
A	Zt89#40	Obelisk	MH	ΔAgo3	304.767	299.231	98.1836	85	0.0171503	27.8901	28.4061	162.895
A	Zt09	Obelisk	MH	wt	296.378	291.447	98.3362	108	0.0168858	36.4399	37.0565	156.435
A	Zt09	Obelisk	MH	wt	361.377	355.173	98.2832	112	0.0166342	30.9926	31.5339	156.608
A	Zt09	Obelisk	MH	wt	372.648	367.065	98.5017	250	0.0160351	67.0874	68.1078	158.426
A	Zt09	Obelisk	MH	wt	317.876	312.443	98.291	63	0.0155137	19.8191	20.1637	154.772
A	Zt203#37	Obelisk	MH	ΔAgo3::Ago3_gfp	318.499	313.555	98.4478	84	0.0165184	26.3737	26.7896	163.545
A	Zt89#40	Obelisk	MH	ΔAgo3	344.76	339.208	98.3896	44	0.0179634	12.7625	12.9714	157.421
A	Zt203#37	Obelisk	MH	ΔAgo3::Ago3_gfp	299.534	294.95	98.4696	150	0.0169112	50.0777	50.856	158.948
A	Zt203#37	Obelisk	MH	ΔAgo3::Ago3_gfp	306.735	301.853	98.4081	90	0.0164808	29.3412	29.8159	156.88
A	Zt09	Obelisk	MH	wt	331.998	326.959	98.4824	389	0.0167412	117.17	118.975	152.797
A	Zt203#38	Obelisk	MH	ΔAgo3::Ago3_gfp	317.442	312.933	98.5795	112	0.0169657	35.282	35.7904	159.014
A	Zt09	Obelisk	MH	wt	369.018	363.307	98.4523	55	0.0155175	14.9044	15.1387	155.58
A	Zt89#40	Obelisk	MH	ΔAgo3	320.183	315.643	98.5819	219	0.0174777	68.3983	69.3823	152.423
A	Mock	Obelisk	MH	mock	561.047	59.7839	10.6558	1	0.0120773	0.178238	1.67269	156.667
A	Zt89#33	Obelisk	MH	ΔAgo3	488.001	406.251	83.248	15	0.016938	3.07377	3.6923	167.233
A	Zt203#37	Obelisk	MH	ΔAgo3::Ago3_gfp	303.794	297.796	98.0255	423	0.0158736	139.239	142.044	128.747
A	Zt89#33	Obelisk	MH	ΔAgo3	332.808	327.367	98.3651	70	0.016512	21.0331	21.3827	158.281
A	Zt09	Obelisk	MH	wt	262.299	257.622	98.2167	49	0.0162309	18.681	19.0201	152.033
A	Zt09	Obelisk	MH	wt	323.143	318.458	98.55	134	0.0166872	41.4677	42.0778	150.438
A	Mock	Obelisk	MH	mock	734.652	0	0	0	0	0	0	0
A	Zt89#40	Obelisk	MH	ΔAgo3	270.584	265.553	98.1407	272	0.0168201	100.523	102.428	164.014
A	Zt09	Obelisk	MH	wt	308.9	303.611	98.2878	151	0.016737	48.8831	49.7346	156.349
A	Zt89#33	Obelisk	MH	ΔAgo3	309.813	304.944	98.4284	186	0.0174931	60.0362	60.9948	151.433
A	Zt89#40	Obelisk	MH	ΔAgo3	325.291	319.806	98.3137	310	0.0169616	95.2993	96.9338	160.399
A	Zt203#38	Obelisk	MH	ΔAgo3::Ago3_gfp	324.451	319.35	98.4276	415	0.016919	127.908	129.952	154.63
A	Zt203#38	Obelisk	MH	ΔAgo3::Ago3_gfp	324.589	319.579	98.4564	98	0.0176321	30.192	30.6653	159.898
A	Zt203#38	Obelisk	MH	ΔAgo3::Ago3_gfp	298.149	292.114	97.9758	53	0.0160271	17.7764	18.1436	159.975
A	Zt203#37	Obelisk	MH	ΔAgo3::Ago3_gfp	360.966	355.443	98.47	342	0.016965	94.7457	96.2179	150.924
A	Zt09	Obelisk	MH	wt	317.616	311.475	98.0666	92	0.0147125	28.9658	29.5369	157.583
A	Zt203#37	Obelisk	MH	ΔAgo3::Ago3_gfp	274.927	270.39	98.3494	98	0.0168744	35.6458	36.244	155.748
A	Zt09	Obelisk	MH	wt	270.408	266.053	98.3893	128	0.01647	47.3358	48.1107	151.056
A	Zt203#38	Obelisk	MH	ΔAgo3::Ago3_gfp	377.059	371.393	98.4972	104	0.017445	27.5819	28.0027	155.466
A	Zt09	Obelisk	MH	wt	310.37	305.551	98.4474	51	0.0138051	16.432	16.6912	140.094
A	Zt89#40	Obelisk	MH	ΔAgo3	327.834	322.96	98.5134	56	0.0162548	17.0818	17.3396	150.883
A	Zt09	Obelisk	MH	wt	273.972	268.43	97.9771	61	0.0173936	22.265	22.7247	149.213
A	Zt09	Obelisk	MH	wt	345.95	340.102	98.3096	66	0.0156083	19.0779	19.406	165.223
A	Zt89#40	Obelisk	MH	ΔAgo3	290.125	285.254	98.321	31	0.0154393	10.6851	10.8675	141.964
A	Zt89#40	Obelisk	MH	ΔAgo3	325.721	320.449	98.3816	92	0.0158648	28.2451	28.7097	151.169
A	Zt09	Obelisk	MH	wt	404.629	398.598	98.5094	566	0.0168301	139.881	141.998	157.318
A	Zt89#33	Obelisk	MH	ΔAgo3	363.397	357.971	98.507	257	0.0171839	70.7216	71.7935	157.415
A	Zt09	Obelisk	MH	wt	368.975	363.213	98.4384	194	0.0172305	52.5781	53.4121	153.109
A	Zt89#40	Obelisk	MH	ΔAgo3	292.639	287.198	98.141	22	0.0155541	7.51781	7.66021	146.373
A	Zt203#37	Obelisk	MH	ΔAgo3::Ago3_gfp	312.261	307.519	98.4814	38	0.0161501	12.1693	12.357	152.355
A	Zt89#40	Obelisk	MH	ΔAgo3	366.208	360.808	98.5256	116	0.0169283	31.676	32.15	149.826
A	Zt09	Obelisk	MH	wt	241.975	236.958	97.9266	33	0.0157913	13.6378	13.9265	157.831
A	Zt203#38	Obelisk	MH	ΔAgo3::Ago3_gfp	323.039	317.051	98.1463	292	0.0171355	90.3916	92.0988	154.798
A	Zt203#38	Obelisk	MH	ΔAgo3::Ago3_gfp	377.439	371.635	98.4623	160	0.0157228	42.391	43.053	154.628
A	Zt89#40	Obelisk	MH	ΔAgo3	345.993	340.266	98.3448	80	0.017143	23.1218	23.511	154.122
A	Mock	Obelisk	MH	mock	557.13	44.1725	7.92858	0	NaN	0	0	NaN
A	Zt09	Obelisk	MH	wt	332.43	327.255	98.4434	97	0.0157803	29.1791	29.6405	154.02
A	Zt203#38	Obelisk	MH	ΔAgo3::Ago3_gfp	383.807	377.958	98.4759	331	0.0171409	86.2412	87.5759	142.926
A	Zt203#38	Obelisk	MH	ΔAgo3::Ago3_gfp	400.575	394.774	98.5519	261	0.0168588	65.1563	66.1137	155.161
A	Zt89#33	Obelisk	MH	ΔAgo3	349.76	344.269	98.43	156	0.0172987	44.6021	45.3135	168.685
A	Zt203#38	Obelisk	MH	ΔAgo3::Ago3_gfp	343.965	338.858	98.5153	117	0.0176705	34.0151	34.5277	153.127
A	Zt89#33	Obelisk	MH	ΔAgo3	276.458	271.54	98.2212	55	0.0158835	19.8945	20.2548	145.93
A	Zt89#40	Obelisk	MH	ΔAgo3	326.236	321.342	98.4999	236	0.0171436	72.3403	73.442	140.81
A	Zt09	Obelisk	MH	wt	312.587	307.751	98.4531	130	0.0171078	41.5885	42.2419	150.194
A	Zt09	Obelisk	MH	wt	481.697	474.899	98.5886	134	0.0166572	27.8183	28.2165	152.322
A	Zt09	Obelisk	MH	wt	299.909	295.08	98.3898	61	0.0158391	20.3395	20.6724	146.255
A	Zt89#40	Obelisk	MH	ΔAgo3	368.37	363.217	98.6011	75	0.0156021	20.36	20.6488	154.445
A	Mock	Obelisk	MH	mock	551.953	130.875	23.7113	2	0.00939345	0.36235	1.52817	152.507
A	Zt89#33	Obelisk	MH	ΔAgo3	438.402	431.948	98.5278	193	0.0178204	44.0235	44.6813	148.961
A	Zt203#37	Obelisk	MH	ΔAgo3::Ago3_gfp	288.727	284.008	98.3654	87	0.0180774	30.1322	30.633	150.324
A	Zt09	Obelisk	MH	wt	303.021	297.799	98.2766	112	0.0167381	36.9611	37.6092	158.339
A	Zt203#38	Obelisk	MH	ΔAgo3::Ago3_gfp	369.788	364.259	98.5047	81	0.0167823	21.9044	22.2369	158.972
A	Zt89#40	Obelisk	MH	ΔAgo3	293.331	288.636	98.3996	51	0.0155768	17.3865	17.6693	150.039
A	Zt09	Obelisk	MH	wt	320.137	315.521	98.5581	93	0.0178827	29.0501	29.4751	150.777
A	Zt89#33	Obelisk	MH	ΔAgo3	338.501	332.675	98.2788	114	0.0162679	33.6779	34.2677	155.813
A	Zt89#33	Obelisk	MH	ΔAgo3	268.047	263.564	98.3277	48	0.0158514	17.9073	18.2119	148.509
A	Zt89#33	Obelisk	MH	ΔAgo3	263.42	257.3	97.6767	10	0.0133297	3.79621	3.88651	152.531
A	Zt203#38	Obelisk	MH	ΔAgo3::Ago3_gfp	263.695	258.469	98.0182	210	0.0176324	79.6376	81.2477	146.203
A	Zt89#33	Obelisk	MH	ΔAgo3	245.477	240.404	97.9334	18	0.0154321	7.33266	7.48739	140.98
A	Zt09	Obelisk	MH	wt	282.237	277.249	98.2324	42	0.0164865	14.8811	15.1489	157.835
A	Zt09	Obelisk	MH	wt	305.398	299.93	98.2094	217	0.0168472	71.0548	72.3503	154.006
A	Zt89#40	Obelisk	MH	ΔAgo3	275.28	270.192	98.1515	33	0.0174992	11.9878	12.2135	156.184
A	Zt203#38	Obelisk	MH	ΔAgo3::Ago3_gfp	309.056	304.646	98.5729	72	0.017532	23.2967	23.634	144.681
A	Zt09	Obelisk	MH	wt	339.246	334.14	98.4949	41	0.0153284	12.0856	12.2703	167.325
A	Zt09	Obelisk	MH	wt	427.664	420.899	98.4181	216	0.0168237	50.5069	51.3187	164.219
A	Zt89#33	Obelisk	MH	ΔAgo3	293.583	288.806	98.3728	48	0.015954	16.3497	16.6202	147.805
A	Zt09	Obelisk	MH	wt	427.724	421.431	98.5289	150	0.0164281	35.0694	35.593	159.647
A	Mock	Obelisk	MH	mock	729.797	0	0	0	0	0	0	0
A	Zt203#38	Obelisk	MH	ΔAgo3::Ago3_gfp	371.801	366.734	98.6371	105	0.0167634	28.2409	28.6311	150.018
A	Zt09	Obelisk	MH	wt	250.288	244.936	97.8617	120	0.0171244	47.9447	48.9923	152.994
A	Zt203#37	Obelisk	MH	ΔAgo3::Ago3_gfp	254.6	248.627	97.6538	85	0.0169871	33.3856	34.1877	156.11
A	Zt89#33	Obelisk	MH	ΔAgo3	279.965	275.229	98.3083	122	0.0167154	43.5768	44.3267	165.744
A	Zt203#38	Obelisk	MH	ΔAgo3::Ago3_gfp	319.999	314.461	98.2695	269	0.016547	84.0629	85.5432	161.917
A	Zt09	Obelisk	MH	wt	397.69	391.318	98.3978	57	0.0150515	14.3328	14.5662	149.442
A	Zt89#40	Obelisk	MH	ΔAgo3	330.36	324.181	98.1299	40	0.0155439	12.108	12.3388	141.449
A	Zt89#33	Obelisk	MH	ΔAgo3	246.012	240.967	97.9496	32	0.0175708	13.0075	13.2798	162.738
A	Zt09	Obelisk	MH	wt	284.111	279.074	98.2269	78	0.0170378	27.454	27.9496	156.915
A	Zt09	Obelisk	MH	wt	263.861	258.683	98.0378	39	0.015369	14.7805	15.0764	151.129
A	Zt09	Obelisk	MH	wt	257.876	253.102	98.1487	69	0.016304	26.7571	27.2618	138.292
A	Zt89#40	Obelisk	MH	ΔAgo3	343.649	338.154	98.4008	133	0.0155044	38.7022	39.3312	141.505
A	Zt203#37	Obelisk	MH	ΔAgo3::Ago3_gfp	341.296	335.835	98.4	85	0.0171398	24.9051	25.31	158.357
A	Zt203#37	Obelisk	KH	ΔAgo3::Ago3_gfp	413.404	406.927	98.4331	354	0.0169838	85.6305	86.9935	151.746
A	Zt203#37	Obelisk	KH	ΔAgo3::Ago3_gfp	315.142	310.394	98.4932	35	0.0163459	11.1061	11.276	140.511
A	Zt203#38	Obelisk	KH	ΔAgo3::Ago3_gfp	355.765	350.283	98.4592	68	0.0173858	19.1138	19.4129	147.588
A	Zt09	Obelisk	KH	wt	398.005	392.15	98.529	214	0.0164333	53.7682	54.5709	153.812
A	Zt89#40	Obelisk	KH	ΔAgo3	379.133	373.95	98.6328	85	0.0174555	22.4196	22.7303	142.249
A	Zt89#40	Obelisk	KH	ΔAgo3	326.102	320.951	98.4205	88	0.0154677	26.9854	27.4185	163.143
A	Mock	Obelisk	KH	mock	563.865	0	0	0	0	0	0	0
A	Zt89#33	Obelisk	KH	ΔAgo3	360.76	355.147	98.4442	140	0.0163938	38.807	39.4203	147.742
A	Zt09	Obelisk	KH	wt	329.747	324.841	98.512	413	0.0171439	125.247	127.139	153.74
A	Zt89#33	Obelisk	KH	ΔAgo3	437.582	431.171	98.5349	204	0.0167433	46.6198	47.313	142.377
A	Zt89#33	Obelisk	KH	ΔAgo3	430.348	424.829	98.7175	841	0.0170801	195.423	197.962	147.484
A	Zt203#37	Obelisk	KH	ΔAgo3::Ago3_gfp	414.055	408.193	98.5843	293	0.0174923	70.7635	71.7797	136.61
A	Zt203#38	Obelisk	KH	ΔAgo3::Ago3_gfp	428.495	422.46	98.5917	472	0.0170507	110.153	111.727	146.96
A	Zt09	Obelisk	KH	wt	370.971	365.084	98.4128	85	0.0163767	22.9128	23.2823	149.473
A	Zt203#38	Obelisk	KH	ΔAgo3::Ago3_gfp	333.164	327.665	98.3493	69	0.0163559	20.7105	21.0581	152.573
A	Zt203#38	Obelisk	KH	ΔAgo3::Ago3_gfp	362.518	356.907	98.4522	186	0.0158866	51.3078	52.1145	153.216
A	Zt203#38	Obelisk	KH	ΔAgo3::Ago3_gfp	287.561	282.614	98.2796	225	0.016272	78.2442	79.6139	140.023
A	Zt09	Obelisk	KH	wt	397.826	392.116	98.5646	184	0.0159305	46.2514	46.9249	144.716
A	Zt09	Obelisk	KH	wt	384.809	379.343	98.5796	333	0.0167559	86.5365	87.7833	155.15
A	Zt203#38	Obelisk	KH	ΔAgo3::Ago3_gfp	338.134	332.545	98.3471	164	0.0161358	48.5015	49.3167	145.029
A	Zt09	Obelisk	KH	wt	333.443	327.808	98.3099	191	0.0170492	57.2811	58.2659	154.567
A	Zt89#40	Obelisk	KH	ΔAgo3	250.086	245.252	98.067	33	0.014368	13.1954	13.4555	144.559
A	Mock	Obelisk	KH	mock	490.784	0	0	0	0	0	0	0
A	Zt09	Obelisk	KH	wt	225.453	221.098	98.0685	167	0.0159209	74.0732	75.5321	157.476
A	Zt89#40	Obelisk	KH	ΔAgo3	278.317	273.092	98.1226	160	0.0169278	57.4884	58.5883	150.798
A	Zt09	Obelisk	KH	wt	357.987	353.327	98.6984	173	0.0180474	48.3258	48.9631	157.174
A	Zt203#38	Obelisk	KH	ΔAgo3::Ago3_gfp	395.202	389.298	98.5063	134	0.0173215	33.9067	34.4209	132.554
A	Zt09	Obelisk	KH	wt	320.369	315.205	98.3881	218	0.0163616	68.0465	69.1613	142.973
A	Zt09	Obelisk	KH	wt	305.445	299.945	98.1993	297	0.0163019	97.2352	99.0182	146.634
A	Zt203#37	Obelisk	KH	ΔAgo3::Ago3_gfp	355.567	349.561	98.311	40	0.0168411	11.2496	11.4429	150.379
A	Zt203#37	Obelisk	KH	ΔAgo3::Ago3_gfp	465.758	11.8702	2.54857	0	NaN	0	0	NaN
A	Zt09	Obelisk	KH	wt	326.177	321.053	98.429	176	0.0173331	53.9584	54.8196	153.012
A	Zt89#33	Obelisk	KH	ΔAgo3	332.482	327.154	98.3975	194	0.0167417	58.3491	59.2993	141.98
A	Zt09	Obelisk	KH	wt	307.478	302.118	98.2569	191	0.0175925	62.1184	63.2204	160.907
A	Zt09	Obelisk	KH	wt	287.901	282.665	98.1813	246	0.0170195	85.446	87.0288	138.428
A	Zt89#40	Obelisk	KH	ΔAgo3	401.506	395.692	98.5518	90	0.0169181	22.4156	22.745	148.892
A	Zt89#33	Obelisk	KH	ΔAgo3	411.184	404.64	98.4085	498	0.0166114	121.114	123.072	149.927
A	Zt09	Obelisk	KH	wt	329.189	323.989	98.4204	53	0.0148962	16.1002	16.3586	160.238
A	Zt09	Obelisk	KH	wt	433.414	427.136	98.5515	366	0.0174059	84.4459	85.687	148.479
A	Zt203#38	Obelisk	KH	ΔAgo3::Ago3_gfp	319.398	314.024	98.3173	342	0.0155066	107.076	108.909	148.343
A	Zt09	Obelisk	KH	wt	327.424	322.28	98.4288	277	0.0170929	84.5997	85.9502	152.41
A	Zt89#33	Obelisk	KH	ΔAgo3	172.279	168.466	97.7866	81	0.0169259	47.0168	48.081	135.654
A	Zt203#37	Obelisk	KH	ΔAgo3::Ago3_gfp	380.429	375.022	98.5787	101	0.0174583	26.549	26.9317	153.866
A	Zt203#38	Obelisk	KH	ΔAgo3::Ago3_gfp	301.492	296.109	98.2147	262	0.0168645	86.9012	88.4809	160.151
A	Zt09	Obelisk	KH	wt	319.432	314.642	98.5005	55	0.0129394	17.218	17.4802	146.643
A	Zt89#33	Obelisk	KH	ΔAgo3	293.756	288.31	98.1461	368	0.0164349	125.274	127.64	132.165
A	Zt203#38	Obelisk	KH	ΔAgo3::Ago3_gfp	378.861	372.92	98.432	185	0.0163255	48.8306	49.6085	141.837
A	Zt89#33	Obelisk	KH	ΔAgo3	387.647	381.525	98.4208	280	0.0166398	72.2307	73.3897	151.711
A	Zt09	Obelisk	KH	wt	299.188	293.361	98.0524	46	0.0151987	15.375	15.6804	153.748
A	Zt89#33	Obelisk	KH	ΔAgo3	268.37	263.541	98.2007	39	0.0161833	14.5322	14.7984	153.674
A	Zt89#33	Obelisk	KH	ΔAgo3	388.586	383.245	98.6253	614	0.0173612	158.009	160.211	142.682
A	Zt203#38	Obelisk	KH	ΔAgo3::Ago3_gfp	391.802	386.11	98.5471	184	0.0162343	46.9625	47.6549	142.583
A	Zt203#38	Obelisk	KH	ΔAgo3::Ago3_gfp	184.996	180.636	97.6428	59	0.0178089	31.8925	32.6624	158.779
A	Zt09	Obelisk	KH	wt	312.756	307.675	98.3754	427	0.017137	136.528	138.783	146.697
A	Zt89#40	Obelisk	KH	ΔAgo3	325.346	320.56	98.529	144	0.0173735	44.2606	44.9214	147.138
A	Zt09	Obelisk	KH	wt	319.846	314.583	98.3545	114	0.0163816	35.6421	36.2384	137.748
A	Zt89#40	Obelisk	KH	ΔAgo3	322.798	317.146	98.249	240	0.0164758	74.3498	75.6749	160.249
A	Zt09	Obelisk	KH	wt	391.632	385.746	98.4969	475	0.016799	121.287	123.138	138.847
A	Zt89#40	Obelisk	KH	ΔAgo3	321.877	317.15	98.5314	197	0.0174813	61.2035	62.1158	159.806
A	Zt203#37	Obelisk	KH	ΔAgo3::Ago3_gfp	404.172	398.007	98.4746	113	0.017061	27.9584	28.3915	157.565
A	Zt89#33	Obelisk	KH	ΔAgo3	335.404	329.948	98.3732	293	0.0169412	87.3574	88.802	157.558
A	Zt09	Obelisk	KH	wt	351.299	345.197	98.263	125	0.0174235	35.5822	36.2112	161.902
A	Zt89#33	Obelisk	KH	ΔAgo3	351.228	345.401	98.3411	94	0.016774	26.7633	27.2147	154.969
A	Zt203#37	Obelisk	KH	ΔAgo3::Ago3_gfp	354.572	348.823	98.3787	123	0.0158958	34.6897	35.2614	152.042
A	Zt203#37	Obelisk	KH	ΔAgo3::Ago3_gfp	228.135	223.277	97.8707	80	0.0167069	35.067	35.8299	163.261
A	Zt89#40	Obelisk	KH	ΔAgo3	260.386	256.421	98.4771	55	0.0161112	21.1225	21.4491	141.226
A	Zt09	Obelisk	KH	wt	342.669	337.376	98.4554	66	0.0167943	19.2606	19.5627	149.726
A	Zt89#40	Obelisk	KH	ΔAgo3	394.097	388.453	98.5678	123	0.0156958	31.2106	31.6641	157.511
A	Zt09	Obelisk	KH	wt	445.258	439.637	98.7377	673	0.0169498	151.148	153.081	129.698
A	Zt89#33	Obelisk	KH	ΔAgo3	336.674	331.524	98.4705	256	0.0167338	76.038	77.2191	146.239
A	Zt09	Obelisk	KH	wt	347.349	341.778	98.3962	222	0.0164375	63.9127	64.9545	154.754
A	Zt89#40	Obelisk	KH	ΔAgo3	341.816	336.227	98.365	140	0.0170073	40.9578	41.6386	150.759
A	Zt203#37	Obelisk	KH	ΔAgo3::Ago3_gfp	377.908	372.742	98.6329	133	0.0165201	35.1937	35.6815	156.689
A	Zt203#38	Obelisk	KH	ΔAgo3::Ago3_gfp	407.762	401.762	98.5284	159	0.0170258	38.9933	39.5757	147.127
A	Zt89#40	Obelisk	KH	ΔAgo3	249.599	244.032	97.7697	48	0.0149941	19.2309	19.6696	152.377
A	Zt89#33	Obelisk	KH	ΔAgo3	432.146	425.367	98.4313	374	0.01678	86.5448	87.9241	153.621
A	Zt203#38	Obelisk	KH	ΔAgo3::Ago3_gfp	278.468	272.777	97.9563	198	0.0164668	71.1032	72.5867	148.288
A	Mock	Obelisk	KH	mock	531.847	0	0	0	0	0	0	0
A	Zt203#38	Obelisk	KH	ΔAgo3::Ago3_gfp	391.726	385.041	98.2934	151	0.0174539	38.5474	39.2166	154.952
A	Zt203#37	Obelisk	KH	ΔAgo3::Ago3_gfp	326.518	321.528	98.4717	29	0.0155169	8.88159	9.01944	151.066
A	Mock	Obelisk	KH	mock	538.42	0	0	0	0	0	0	0
A	Zt09	Obelisk	KH	wt	335.598	330.281	98.4158	204	0.0177147	60.787	61.7655	149.753
A	Zt89#40	Obelisk	KH	ΔAgo3	346.559	341.186	98.4497	280	0.0163555	80.7944	82.0666	157.384
A	Zt203#37	Obelisk	KH	ΔAgo3::Ago3_gfp	339.832	333.992	98.2815	85	0.0162609	25.0123	25.4497	148.424
A	Mock	Obelisk	KH	mock	509.46	292.599	57.4331	2	0.0183396	0.392573	0.68353	157.797
A	Zt89#33	Obelisk	KH	ΔAgo3	286.725	281.426	98.152	175	0.0169517	61.0342	62.1833	162.411
A	Zt89#33	Obelisk	KH	ΔAgo3	291.092	285.696	98.1462	72	0.0169231	24.7344	25.2016	152.474
A	Mock	Obelisk	KH	mock	566.331	0	0	0	0	0	0	0
A	Zt09	Obelisk	KH	wt	325.38	319.848	98.2999	222	0.0167982	68.2279	69.4079	159.145
A	Zt203#37	Obelisk	KH	ΔAgo3::Ago3_gfp	365.682	360.156	98.489	92	0.0156898	25.1585	25.5445	152.022
A	Zt09	Obelisk	KH	wt	383.513	377.631	98.4663	324	0.0167588	84.482	85.798	144.181
A	Zt09	Obelisk	KH	wt	330.067	325.158	98.5128	211	0.017498	63.9264	64.8915	140.896
A	Zt09	Obelisk	KH	wt	418.861	413.146	98.6355	108	0.0173621	25.7842	26.1409	160.084
A	Zt203#38	Obelisk	KH	ΔAgo3::Ago3_gfp	345.507	340.597	98.5787	403	0.0169033	116.64	118.322	132.196
A	Zt89#33	Obelisk	KH	ΔAgo3	350.946	345.097	98.3332	59	0.0170432	16.8117	17.0967	163.346
A	Zt203#37	Obelisk	KH	ΔAgo3::Ago3_gfp	338.513	333.254	98.4466	60	0.0165727	17.7246	18.0043	142.757
A	Zt203#37	Obelisk	KH	ΔAgo3::Ago3_gfp	221.009	216.707	98.0534	22	0.0172823	9.95432	10.1519	151.073
A	Zt89#40	Obelisk	KH	ΔAgo3	357.9	352.219	98.4126	175	0.0171152	48.8964	49.6851	157.478
A	Zt89#40	Obelisk	KH	ΔAgo3	357.272	351.816	98.4731	150	0.0159778	41.9848	42.6359	156.824
A	Zt09	Obelisk	KH	wt	315.988	310.674	98.3181	61	0.0161617	19.3045	19.6348	145.108
A	Zt09	Obelisk	KH	wt	375.392	370.197	98.6161	600	0.0170894	159.833	162.076	148.158
A	Zt89#40	Obelisk	KH	ΔAgo3	345.05	340.029	98.5448	68	0.0153663	19.7073	19.9983	154.438
A	Zt203#38	Obelisk	KH	ΔAgo3::Ago3_gfp	328.414	322.588	98.2261	122	0.017313	37.1483	37.8191	157.424
A	Zt89#33	Obelisk	KH	ΔAgo3	388.579	382.392	98.4079	158	0.0173629	40.661	41.3188	162.617
A	Zt203#37	Obelisk	KH	ΔAgo3::Ago3_gfp	416.314	410.386	98.576	198	0.0167288	47.5602	48.2473	150.803
A	Zt89#40	Obelisk	KH	ΔAgo3	338.799	333.803	98.5255	43	0.0171225	12.6919	12.8818	152.306
A	Zt09	Obelisk	KH	wt	373.651	367.715	98.4114	103	0.016216	27.5658	28.0108	149.82
A	Zt203#37	Obelisk	KH	ΔAgo3::Ago3_gfp	358.572	352.757	98.3782	107	0.0184274	29.8406	30.3325	138.646
A	Zt09	Obelisk	KH	wt	305.717	300.901	98.4246	121	0.0169681	39.579	40.2125	155.727
A	Zt203#37	Obelisk	KH	ΔAgo3::Ago3_gfp	285.845	281.048	98.3217	31	0.0144437	10.845	11.0302	132.076
A	Zt203#38	Obelisk	KH	ΔAgo3::Ago3_gfp	326.644	321.316	98.3689	43	0.0159366	13.1642	13.3825	151.755
A	Zt09	Obelisk	KH	wt	351.489	346.586	98.6053	85	0.0167188	24.1829	24.5249	151.94
A	Zt89#40	Obelisk	KH	ΔAgo3	244.174	240.05	98.3112	23	0.0147028	9.41952	9.58134	135.292
A	Zt09	Obelisk	KH	wt	348.51	343.349	98.5191	279	0.0167812	80.0551	81.2585	164.316
B	Zt108#59a	Obelisk	MH	ΔAgo1	366.36	361.104	98.5653	34	0.0162741	9.28049	9.41557	138.144
B	Zt108#59a	Obelisk	MH	ΔAgo1	196.642	192.107	97.6937	11	0.017079	5.59392	5.72598	138.692
B	Mock	Obelisk	MH	mock	315.528	309.986	98.2434	17	0.0117089	5.38779	5.48413	135.425
B	Zt108#42	Obelisk	MH	ΔAgo1	305.898	301.574	98.5866	45	0.0173754	14.7108	14.9217	163.54
B	Zt09	Obelisk	MH	wt	252.667	248.155	98.2143	156	0.0171009	61.7414	62.864	164.775
B	Zt201#8	Obelisk	MH	ΔAgo1::Ago1_gfp	347.92	342.579	98.4649	155	0.016559	44.5505	45.245	151.557
B	Zt202#47	Obelisk	MH	ΔAgo2	405.69	399.851	98.5608	103	0.0141271	25.3888	25.7596	158.997
B	Zt09	Obelisk	MH	wt	468.341	461.563	98.5528	330	0.0166724	70.4615	71.4962	157.036
B	Zt09	Obelisk	MH	wt	417.441	411.682	98.6204	111	0.0167236	26.5906	26.9625	150.611
B	Zt202#47	Obelisk	MH	ΔAgo2	350.993	346.111	98.609	226	0.0166553	64.3887	65.297	158.106
B	Zt202#61	Obelisk	MH	ΔAgo2	419.701	413.936	98.6265	220	0.0154158	52.4183	53.1483	143.859
B	Zt215#27	Obelisk	MH	ΔAgo2::Ago2_gfp	315.871	310.841	98.4076	111	0.0163166	35.1409	35.7096	147.795
B	Zt202#47	Obelisk	MH	ΔAgo2	361.259	355.801	98.4892	84	0.0166036	23.252	23.6087	156.205
B	Zt09	Obelisk	MH	wt	424.481	418.535	98.5994	93	0.0158914	21.9091	22.2203	166.873
B	Mock	Obelisk	MH	mock	636.319	629.783	98.9728	10	0.0133745	1.57154	1.58785	167.409
B	Zt202#47	Obelisk	MH	ΔAgo2	280.802	276.428	98.4421	194	0.0172121	69.0877	70.1811	150.841
B	Zt202#61	Obelisk	MH	ΔAgo2	376.068	370.254	98.454	258	0.0166925	68.6047	69.682	167.205
B	Zt215#43	Obelisk	MH	ΔAgo2::Ago2_gfp	352.193	347.11	98.5568	136	0.0165076	38.6152	39.1807	148.119
B	Zt215#43	Obelisk	MH	ΔAgo2::Ago2_gfp	327.568	322.317	98.3969	97	0.0167118	29.6121	30.0946	151.839
B	Zt09	Obelisk	MH	wt	364.787	358.631	98.3125	125	0.0153408	34.2666	34.8548	159.973
B	Zt108#42	Obelisk	MH	ΔAgo1	360.594	355.503	98.588	124	0.0167127	34.3877	34.8802	156.565
B	Zt108#42	Obelisk	MH	ΔAgo1	247.97	243.523	98.2069	24	0.0139411	9.67861	9.85532	141.762
B	Zt202#61	Obelisk	MH	ΔAgo2	309.944	304.85	98.3566	175	0.0162027	56.4619	57.4053	141.632
B	Zt201#20	Obelisk	MH	ΔAgo1::Ago1_gfp	273.051	268.667	98.3944	219	0.0165585	80.2047	81.5134	151.786
B	Zt09	Obelisk	MH	wt	375.686	370.402	98.5934	159	0.0166854	42.3225	42.9263	162.578
B	Zt215#43	Obelisk	MH	ΔAgo2::Ago2_gfp	421.657	415.772	98.6043	73	0.0154597	17.3126	17.5577	153.553
B	Zt215#43	Obelisk	MH	ΔAgo2::Ago2_gfp	343.178	337.442	98.3287	111	0.0166471	32.3448	32.8945	160.844
B	Zt202#61	Obelisk	MH	ΔAgo2	338.202	333.14	98.5032	119	0.0157196	35.1861	35.7208	158.498
B	Zt108#42	Obelisk	MH	ΔAgo1	416.467	410.631	98.5987	44	0.0149136	10.5651	10.7152	166.684
B	Zt09	Obelisk	MH	wt	318.089	313.483	98.5519	112	0.0159992	35.2102	35.7276	157.45
B	Zt201#8	Obelisk	MH	ΔAgo1::Ago1_gfp	298.904	293.659	98.2455	174	0.0161031	58.2128	59.2523	155.007
B	Zt215#43	Obelisk	MH	ΔAgo2::Ago2_gfp	426.335	420.549	98.6429	161	0.016542	37.7638	38.2833	149.344
B	Zt09	Obelisk	MH	wt	374.914	369.546	98.5683	103	0.0146482	27.473	27.872	138.716
B	Zt202#61	Obelisk	MH	ΔAgo2	307.745	302.76	98.3801	332	0.016615	107.882	109.658	152.488
B	Zt202#47	Obelisk	MH	ΔAgo2	355.827	350.878	98.609	403	0.0169732	113.257	114.855	158.28
B	Zt108#42	Obelisk	MH	ΔAgo1	315.79	311.107	98.5171	24	0.015283	7.59998	7.71438	158.425
B	Zt201#8	Obelisk	MH	ΔAgo1::Ago1_gfp	362.383	357.21	98.5726	106	0.0173437	29.2508	29.6744	168.732
B	Zt201#8	Obelisk	MH	ΔAgo1::Ago1_gfp	391.395	385.946	98.6078	139	0.0160837	35.514	36.0154	165.487
B	Zt108#59a	Obelisk	MH	ΔAgo1	443.4	437.193	98.6002	402	0.0165915	90.663	91.9501	165.357
B	Zt09	Obelisk	MH	wt	341.836	337.194	98.642	66	0.0165504	19.3075	19.5733	147.543
B	Zt108#42	Obelisk	MH	ΔAgo1	361.357	355.57	98.3986	61	0.0170857	16.8808	17.1556	159.697
B	Zt108#42	Obelisk	MH	ΔAgo1	310.629	305.827	98.4543	25	0.0147432	8.04819	8.17455	135.033
B	Zt215#27	Obelisk	MH	ΔAgo2::Ago2_gfp	347.036	341.833	98.5008	118	0.0169105	34.0022	34.5197	156.478
B	Zt09	Obelisk	MH	wt	352.044	346.63	98.4622	388	0.0153157	110.214	111.935	159.823
B	Zt108#59a	Obelisk	MH	ΔAgo1	331.971	327.414	98.6274	78	0.0155984	23.496	23.823	154.499
B	Zt108#59a	Obelisk	MH	ΔAgo1	386.595	381.085	98.5748	139	0.0162253	35.9549	36.4748	160.431
B	Zt108#59a	Obelisk	MH	ΔAgo1	290.357	286.018	98.5057	92	0.0162684	31.6851	32.1658	160.968
B	Zt201#8	Obelisk	MH	ΔAgo1::Ago1_gfp	343.666	338.658	98.543	166	0.017321	48.3028	49.0169	167.959
B	Zt202#61	Obelisk	MH	ΔAgo2	311.988	306.86	98.3562	392	0.0163678	125.646	127.746	141.392
B	Zt108#42	Obelisk	MH	ΔAgo1	280.95	276.512	98.4203	59	0.0166565	21.0001	21.3372	172.662
B	Zt202#61	Obelisk	MH	ΔAgo2	381.053	375.203	98.4648	196	0.0170228	51.4364	52.2384	154.601
B	Zt09	Obelisk	MH	wt	278.543	274.209	98.4442	128	0.0163721	45.9535	46.6797	147.434
B	Zt202#61	Obelisk	MH	ΔAgo2	265.729	261.162	98.2812	259	0.0166022	97.4675	99.1722	152.158
B	Zt09	Obelisk	MH	wt	311.803	306.937	98.4395	48	0.0169511	15.3943	15.6384	158.399
B	Zt215#43	Obelisk	MH	ΔAgo2::Ago2_gfp	468.059	461.279	98.5516	392	0.0165344	83.7502	84.9811	159.118
B	Zt108#59a	Obelisk	MH	ΔAgo1	340.801	335.621	98.4801	36	0.0134813	10.5633	10.7264	156.054
B	Zt202#47	Obelisk	MH	ΔAgo2	338.624	333.552	98.5023	193	0.0169606	56.9954	57.862	164.415
B	Zt201#20	Obelisk	MH	ΔAgo1::Ago1_gfp	345.965	341.041	98.5767	160	0.0158542	46.2475	46.9152	165.372
B	Zt215#43	Obelisk	MH	ΔAgo2::Ago2_gfp	351.088	346.17	98.599	57	0.0160481	16.2352	16.4659	146.185
B	Zt09	Obelisk	MH	wt	266.319	261.597	98.2267	190	0.016734	71.3429	72.6309	143.959
B	Zt215#27	Obelisk	MH	ΔAgo2::Ago2_gfp	404.765	398.721	98.5069	121	0.0173784	29.8939	30.347	155.882
B	Zt202#47	Obelisk	MH	ΔAgo2	351.895	346.778	98.5459	104	0.0147439	29.5543	29.9903	155.76
B	Zt108#42	Obelisk	MH	ΔAgo1	373.008	367.56	98.5395	40	0.0164385	10.7236	10.8826	152.443
B	Zt202#61	Obelisk	MH	ΔAgo2	368.478	363.572	98.6686	269	0.0167349	73.003	73.9881	156.49
B	Zt09	Obelisk	MH	wt	317.58	311.876	98.2039	155	0.0153296	48.8065	49.6992	136.493
B	Zt108#42	Obelisk	MH	ΔAgo1	303.958	298.845	98.3181	45	0.0160235	14.8047	15.058	160.671
B	Zt09	Obelisk	MH	wt	410.722	404.668	98.526	199	0.0173506	48.4513	49.1761	157.405
B	Zt09	Obelisk	MH	wt	338.201	333.693	98.6671	114	0.0158676	33.7077	34.1631	148.886
B	Zt108#59a	Obelisk	MH	ΔAgo1	387.558	382.451	98.6822	124	0.0164602	31.9952	32.4225	155.961
B	Zt201#20	Obelisk	MH	ΔAgo1::Ago1_gfp	399.843	394.364	98.6297	54	0.0161942	13.5053	13.6929	155.241
B	Zt09	Obelisk	MH	wt	354.431	349.345	98.5652	230	0.0174236	64.8928	65.8374	174.948
B	Zt09	Obelisk	MH	wt	323.776	319.223	98.5937	161	0.0165115	49.7257	50.435	145.969
B	Zt215#27	Obelisk	MH	ΔAgo2::Ago2_gfp	407.374	401.6	98.5828	601	0.0168845	147.53	149.651	157.034
B	Zt09	Obelisk	MH	wt	329.289	323.782	98.3277	56	0.0160711	17.0064	17.2956	149.539
B	Zt108#59a	Obelisk	MH	ΔAgo1	426.012	419.67	98.5112	144	0.0157489	33.8019	34.3127	160.33
B	Mock	Obelisk	MH	mock	374.563	368.6	98.4079	8	0.0140343	2.13582	2.17038	140.712
B	Zt09	Obelisk	MH	wt	386.03	380.562	98.5834	81	0.0161914	20.9828	21.2843	155.02
B	Zt202#47	Obelisk	MH	ΔAgo2	371.379	365.823	98.5038	305	0.0165944	82.1263	83.3737	172.729
B	Zt215#43	Obelisk	MH	ΔAgo2::Ago2_gfp	365.676	360.228	98.5101	78	0.0157762	21.3303	21.653	140.67
B	Zt202#61	Obelisk	MH	ΔAgo2	313.33	308.338	98.4068	66	0.0162454	21.0641	21.4051	135.28
B	Zt202#47	Obelisk	MH	ΔAgo2	452.17	445.943	98.6229	345	0.0164415	76.2987	77.3641	150.932
B	Zt215#27	Obelisk	MH	ΔAgo2::Ago2_gfp	248.059	242.58	97.7912	40	0.0161031	16.1252	16.4894	164.422
B	Zt201#20	Obelisk	MH	ΔAgo1::Ago1_gfp	356.16	350.794	98.4934	235	0.0172299	65.9816	66.9909	159.458
B	Zt201#20	Obelisk	MH	ΔAgo1::Ago1_gfp	336.304	331.27	98.503	216	0.0159001	64.2276	65.2037	163.103
B	Zt108#42	Obelisk	MH	ΔAgo1	364.232	358.85	98.5222	77	0.0147902	21.1404	21.4574	165.198
B	Zt108#59a	Obelisk	MH	ΔAgo1	432.198	426.893	98.7725	101	0.0162271	23.3689	23.6593	154.965
B	Zt202#47	Obelisk	MH	ΔAgo2	318.164	313.355	98.4885	278	0.0176043	87.3764	88.7174	160.124
B	Zt202#47	Obelisk	MH	ΔAgo2	427.417	421.589	98.6365	246	0.0172104	57.5551	58.3507	158.133
B	Zt215#43	Obelisk	MH	ΔAgo2::Ago2_gfp	363.136	357.415	98.4247	174	0.0166738	47.9159	48.6829	166.54
B	Mock	Obelisk	MH	mock	580.729	574.714	98.9642	15	0.0108547	2.58296	2.60999	135.28
B	Mock	Obelisk	MH	mock	465.033	458.621	98.6212	15	0.0143138	3.22558	3.27067	154.741
B	Zt201#8	Obelisk	MH	ΔAgo1::Ago1_gfp	394.184	388.429	98.54	61	0.0165504	15.475	15.7043	158.059
B	Zt215#43	Obelisk	MH	ΔAgo2::Ago2_gfp	372.701	367.277	98.5447	205	0.0174253	55.0039	55.8162	153.963
B	Zt108#59a	Obelisk	MH	ΔAgo1	379.686	373.649	98.41	100	0.0153158	26.3375	26.7631	155.464
B	Zt201#20	Obelisk	MH	ΔAgo1::Ago1_gfp	324.815	320.086	98.544	251	0.0167143	77.2747	78.4165	157.998
B	Zt215#43	Obelisk	MH	ΔAgo2::Ago2_gfp	416.017	410.404	98.6507	302	0.0165074	72.5931	73.586	156.637
B	Zt108#59a	Obelisk	MH	ΔAgo1	302.756	298.195	98.4933	50	0.014448	16.5149	16.7676	152.537
B	Zt202#61	Obelisk	MH	ΔAgo2	336.441	331.612	98.5645	358	0.0164791	106.408	107.958	146.885
B	Zt201#20	Obelisk	MH	ΔAgo1::Ago1_gfp	353.41	347.597	98.3554	82	0.0161576	23.2025	23.5905	135.139
B	Zt215#27	Obelisk	MH	ΔAgo2::Ago2_gfp	256.284	251.36	98.0785	165	0.0156476	64.3817	65.643	148.05
B	Zt09	Obelisk	MH	wt	402.676	396.883	98.5615	89	0.0160226	22.1022	22.4247	163.383
B	Zt108#59a	Obelisk	MH	ΔAgo1	338.732	333.336	98.4072	24	0.0154135	7.08525	7.19993	149.168
B	Zt202#61	Obelisk	MH	ΔAgo2	315.586	310.682	98.4461	294	0.0156862	93.1601	94.6305	162.221
B	Zt09	Obelisk	MH	wt	367.461	362.668	98.6954	184	0.0161881	50.0733	50.7352	143.02
B	Zt108#42	Obelisk	MH	ΔAgo1	410.006	404.66	98.6961	74	0.0160728	18.0485	18.287	152.335
B	Zt215#27	Obelisk	MH	ΔAgo2::Ago2_gfp	348.147	343.201	98.5795	390	0.0161145	112.022	113.636	155.794
B	Zt215#27	Obelisk	MH	ΔAgo2::Ago2_gfp	342.264	336.808	98.4058	131	0.0154816	38.2745	38.8946	153.009
B	Zt201#8	Obelisk	MH	ΔAgo1::Ago1_gfp	328.925	323.989	98.4992	175	0.0173555	53.2036	54.0143	139.071
B	Zt201#8	Obelisk	MH	ΔAgo1::Ago1_gfp	366.579	360.953	98.4652	368	0.0166598	100.388	101.952	156.614
B	Zt201#20	Obelisk	MH	ΔAgo1::Ago1_gfp	405.666	399.674	98.523	107	0.0171691	26.3764	26.7718	160.587
B	Zt09	Obelisk	MH	wt	357.208	351.864	98.504	170	0.0168477	47.5913	48.3141	155.002
B	Zt215#43	Obelisk	MH	ΔAgo2::Ago2_gfp	383.169	377.134	98.4251	100	0.017029	26.0981	26.5157	141.068
B	Zt201#20	Obelisk	MH	ΔAgo1::Ago1_gfp	420.911	415.519	98.7188	208	0.0173676	49.4166	50.0579	152.484
B	Zt202#61	Obelisk	MH	ΔAgo2	503.554	496.76	98.6508	506	0.0171179	100.486	101.86	156.372
B	Zt202#47	Obelisk	MH	ΔAgo2	304.58	300.285	98.59	217	0.0151239	71.2457	72.2646	147.939
B	Zt215#43	Obelisk	MH	ΔAgo2::Ago2_gfp	290.636	285.676	98.2935	107	0.0169768	36.8158	37.455	158.484
B	Zt202#61	Obelisk	MH	ΔAgo2	351.234	346.425	98.6308	225	0.0166677	64.0599	64.9491	152.249
B	Zt09	Obelisk	MH	wt	336.31	330.933	98.401	108	0.015867	32.1132	32.6351	171.552
B	Zt215#27	Obelisk	MH	ΔAgo2::Ago2_gfp	241.496	236.822	98.0644	101	0.0166079	41.8226	42.6481	131.365
B	Zt09	Obelisk	MH	wt	332.287	327.377	98.5225	52	0.0144859	15.6491	15.8838	144.875
B	Zt215#27	Obelisk	MH	ΔAgo2::Ago2_gfp	435.076	429.643	98.7513	153	0.0171643	35.1663	35.611	151.668
B	Zt201#20	Obelisk	MH	ΔAgo1::Ago1_gfp	363.414	357.78	98.4497	71	0.0145091	19.537	19.8446	136.425
B	Zt09	Obelisk	MH	wt	401.041	395.394	98.5921	143	0.0172698	35.6572	36.1664	157.736
B	Zt09	Obelisk	MH	wt	347.854	343.47	98.7398	172	0.0172135	49.4461	50.0771	145.482
B	Zt202#47	Obelisk	MH	ΔAgo2	315.392	310.821	98.5507	218	0.0150074	69.1203	70.1368	146.66
B	Zt215#27	Obelisk	MH	ΔAgo2::Ago2_gfp	311.232	306.28	98.4089	191	0.0168923	61.3691	62.3613	142.289
B	Zt201#8	Obelisk	MH	ΔAgo1::Ago1_gfp	315.953	311.337	98.5391	90	0.016108	28.4853	28.9076	152.926
B	Zt09	Obelisk	MH	wt	333.761	328.143	98.3166	253	0.016172	75.8027	77.1006	165.224
B	Zt201#20	Obelisk	MH	ΔAgo1::Ago1_gfp	338.111	332.482	98.3352	132	0.0164148	39.0404	39.7014	152.499
B	Mock	Obelisk	MH	mock	254.07	248.678	97.8776	15	0.0161925	5.90388	6.03189	140.14
B	Zt215#27	Obelisk	MH	ΔAgo2::Ago2_gfp	340.803	335.917	98.5663	114	0.0167622	33.4504	33.9369	149.275
B	Zt108#59a	Obelisk	MH	ΔAgo1	333.789	328.681	98.4696	19	0.0155145	5.69222	5.78068	159.292
B	Zt201#8	Obelisk	MH	ΔAgo1::Ago1_gfp	336.231	331.323	98.5402	276	0.0159491	82.0865	83.3025	149.039
B	Zt202#47	Obelisk	MH	ΔAgo2	383.951	378.455	98.5687	470	0.0156662	122.411	124.189	151.457
B	Zt09	Obelisk	MH	wt	432.252	426.58	98.6876	223	0.0160469	51.5902	52.2763	150.518
B	Zt201#20	Obelisk	MH	ΔAgo1::Ago1_gfp	289.829	285.391	98.469	128	0.0162638	44.164	44.8507	150.219
B	Zt108#42	Obelisk	MH	ΔAgo1	430.513	424.426	98.5862	105	0.0155918	24.3895	24.7393	156.33
B	Zt202#61	Obelisk	MH	ΔAgo2	414.138	408.399	98.614	157	0.0166415	37.91	38.4428	136.587
B	Zt201#8	Obelisk	MH	ΔAgo1::Ago1_gfp	315.709	310.911	98.4803	69	0.0160447	21.8556	22.1928	164.02
B	Zt201#8	Obelisk	MH	ΔAgo1::Ago1_gfp	484.635	477.943	98.6192	131	0.015345	27.0307	27.4091	155.206
B	Mock	Obelisk	MH	mock	534.661	528.353	98.8202	9	0.0142641	1.68331	1.70341	170.352
B	Zt108#59a	Obelisk	MH	ΔAgo1	378.086	372.293	98.4679	45	0.0160732	11.9021	12.0872	157.466
B	Zt201#8	Obelisk	MH	ΔAgo1::Ago1_gfp	361.418	355.875	98.4664	161	0.0155724	44.5468	45.2406	144.234
B	Mock	Obelisk	MH	mock	445.27	438.249	98.423	19	0.0163385	4.26707	4.33544	143.039
B	Zt202#47	Obelisk	MH	ΔAgo2	286.857	281.65	98.1848	109	0.0160497	37.998	38.7005	167.902
B	Zt09	Obelisk	MH	wt	333.726	328.441	98.4164	71	0.0161094	21.275	21.6173	152.176
B	Zt215#27	Obelisk	MH	ΔAgo2::Ago2_gfp	410.037	404.641	98.6841	337	0.0164535	82.1877	83.2837	159.424
B	Zt201#8	Obelisk	MH	ΔAgo1::Ago1_gfp	385.956	379.913	98.4341	157	0.0158865	40.6782	41.3253	141.356
B	Zt215#43	Obelisk	MH	ΔAgo2::Ago2_gfp	380.901	375.412	98.559	65	0.0161306	17.0648	17.3143	152.322
B	Zt201#20	Obelisk	MH	ΔAgo1::Ago1_gfp	342.502	336.975	98.3863	124	0.0156161	36.2042	36.798	159.089
B	Zt108#42	Obelisk	MH	ΔAgo1	420.072	414.056	98.5679	235	0.016419	55.9428	56.7556	160.789
B	Zt108#59a	Obelisk	MH	ΔAgo1	236.392	232.02	98.1505	272	0.0164451	115.063	117.231	163.916
B	Zt108#59a	Obelisk	MH	ΔAgo1	341.372	336.663	98.6206	31	0.0156269	9.081	9.20801	145.686
B	Zt202#61	Obelisk	MH	ΔAgo2	298.101	293.585	98.4849	273	0.0166388	91.5797	92.9885	160.692
B	Zt202#61	Obelisk	MH	ΔAgo2	286.681	281.994	98.365	114	0.0154007	39.7655	40.4265	146.291
B	Zt09	Obelisk	MH	wt	433.579	427.542	98.6077	77	0.0156441	17.7592	18.0099	171.231
B	Zt202#47	Obelisk	MH	ΔAgo2	465.963	459.543	98.6223	285	0.0152053	61.1637	62.0181	150.16
B	Zt215#27	Obelisk	MH	ΔAgo2::Ago2_gfp	310.445	306.015	98.5733	648	0.0164841	208.733	211.754	156.615
B	Zt201#20	Obelisk	MH	ΔAgo1::Ago1_gfp	338.723	333.015	98.3147	222	0.0178016	65.5402	66.6637	149.108
B	Zt108#42	Obelisk	MH	ΔAgo1	324.664	319.703	98.4721	193	0.016205	59.4462	60.3686	153.618
B	Zt215#43	Obelisk	MH	ΔAgo2::Ago2_gfp	334.446	328.946	98.3553	191	0.017178	57.1093	58.0643	164.477
B	Zt108#59a	Obelisk	MH	ΔAgo1	387.087	381.624	98.5887	79	0.0166126	20.4089	20.701	158.529
B	Zt215#27	Obelisk	MH	ΔAgo2::Ago2_gfp	339.547	334.558	98.5309	138	0.0163656	40.6424	41.2484	148.833
B	Zt215#43	Obelisk	MH	ΔAgo2::Ago2_gfp	371.401	366.36	98.6425	219	0.0164666	58.9659	59.7773	165.032
B	Zt201#20	Obelisk	MH	ΔAgo1::Ago1_gfp	420.155	414.064	98.5502	152	0.016259	36.1771	36.7093	159.714
B	Zt201#8	Obelisk	MH	ΔAgo1::Ago1_gfp	508.352	501.711	98.6935	667	0.0165899	131.208	132.945	159.22
B	Zt201#8	Obelisk	MH	ΔAgo1::Ago1_gfp	338.544	333.556	98.5264	105	0.0169252	31.0151	31.479	160.726
B	Zt108#42	Obelisk	MH	ΔAgo1	281.106	276.886	98.4988	117	0.0161222	41.6214	42.2557	149.587
B	Zt09	Obelisk	MH	wt	418.625	412.898	98.6319	62	0.0155908	14.8104	15.0158	155.405
B	Zt201#20	Obelisk	MH	ΔAgo1::Ago1_gfp	281.452	276.967	98.4063	102	0.0160066	36.2406	36.8275	139.311
B	Zt215#43	Obelisk	MH	ΔAgo2::Ago2_gfp	404.955	399.118	98.5585	68	0.0154716	16.792	17.0376	157.693
B	Zt215#27	Obelisk	MH	ΔAgo2::Ago2_gfp	459.451	453.694	98.7468	170	0.015982	37.0006	37.4702	146.262
B	Zt108#42	Obelisk	MH	ΔAgo1	436.846	431.018	98.6659	241	0.0161513	55.1682	55.9141	157.257
B	Mock	Obelisk	MH	mock	538.674	532.704	98.8916	21	0.0156344	3.89846	3.94215	160.077
B	Zt09	Obelisk	MH	wt	317.727	312.747	98.4327	83	0.0154995	26.1231	26.539	148.937
B	Mock	Obelisk	MH	mock	348.225	342.97	98.4908	22	0.0108167	6.31775	6.41456	159.361
B	Zt202#47	Obelisk	MH	ΔAgo2	299.824	294.774	98.3158	29	0.0150079	9.67235	9.83805	148.665
B	Zt215#27	Obelisk	MH	ΔAgo2::Ago2_gfp	425.107	419.345	98.6444	215	0.0157598	50.5755	51.2705	147.012
B	Zt201#8	Obelisk	MH	ΔAgo1::Ago1_gfp	303.445	298.155	98.2569	38	0.0153262	12.5229	12.745	133.536
B	Mock	Obelisk	MH	mock	466.772	461.247	98.8164	9	0.0158048	1.92814	1.95123	160.193
B	Zt09	Obelisk	MH	wt	459.241	453.135	98.6705	53	0.0146261	11.5408	11.6963	139.1
B	Zt202#47	Obelisk	MH	ΔAgo2	395.029	389.177	98.5186	384	0.0162114	97.208	98.6697	159.22
B	Zt09	Obelisk	MH	wt	410.905	405.019	98.5675	59	0.0156633	14.3585	14.5672	151.679
B	Zt201#20	Obelisk	MH	ΔAgo1::Ago1_gfp	431.973	426.439	98.719	33	0.0146527	7.63937	7.7385	140.855
B	Zt202#61	Obelisk	MH	ΔAgo2	294.424	289.698	98.3949	438	0.0166566	148.765	151.192	160.97
B	Zt215#43	Obelisk	MH	ΔAgo2::Ago2_gfp	336.212	330.815	98.395	74	0.0167619	22.0099	22.369	141.451
B	Zt09	Obelisk	MH	wt	412.341	406.386	98.5557	136	0.0172378	32.9824	33.4658	161.255
B	Zt215#27	Obelisk	MH	ΔAgo2::Ago2_gfp	267.255	262.38	98.1762	73	0.015766	27.3148	27.8222	145.645
B	Mock	Obelisk	MH	mock	513.457	507.041	98.7506	14	0.0130678	2.72662	2.76112	161.834
B	Zt108#42	Obelisk	MH	ΔAgo1	412.207	405.879	98.4648	391	0.0167277	94.8553	96.3342	162.877
B	Zt201#8	Obelisk	MH	ΔAgo1::Ago1_gfp	333.659	329.176	98.6564	241	0.0166395	72.2295	73.2131	142.779
B	Zt201#20	Obelisk	MH	ΔAgo1::Ago1_gfp	319.736	315.079	98.5435	129	0.0153194	40.3458	40.9421	140.539
B	Zt108#42	Obelisk	KH	ΔAgo1	258.021	252.724	97.9474	129	0.0160094	49.996	51.0437	162.856
B	Zt202#47	Obelisk	KH	ΔAgo2	297.681	293.034	98.4389	177	0.0155724	59.4596	60.4025	146.013
B	Zt202#61	Obelisk	KH	ΔAgo2	354.129	349.345	98.649	280	0.0162229	79.0671	80.15	145.572
B	Zt09	Obelisk	KH	wt	252.514	247.582	98.047	46	0.0156557	18.2168	18.5797	141.222
B	Mock	Obelisk	KH	mock	214.836	210.242	97.8617	5	0.0157452	2.32736	2.37821	139.936
B	Mock	Obelisk	KH	mock	375	369.759	98.6025	14	0.0150167	3.73333	3.78625	165.806
B	Zt108#59a	Obelisk	KH	ΔAgo1	276.311	271.692	98.3281	104	0.0154364	37.6387	38.2787	153.875
B	Zt215#43	Obelisk	KH	ΔAgo2::Ago2_gfp	261.608	256.845	98.1792	50	0.0153963	19.1125	19.467	148.792
B	Zt202#61	Obelisk	KH	ΔAgo2	251.892	246.746	97.957	208	0.0167117	82.5751	84.2973	163.899
B	Zt202#61	Obelisk	KH	ΔAgo2	418.453	412.938	98.6821	602	0.0166321	143.863	145.785	158.725
B	Zt108#42	Obelisk	KH	ΔAgo1	379.947	374.548	98.579	645	0.0167945	169.761	172.208	154.395
B	Zt202#61	Obelisk	KH	ΔAgo2	396.494	390.985	98.6105	450	0.0165225	113.495	115.094	146.061
B	Zt202#61	Obelisk	KH	ΔAgo2	267.222	262.311	98.1622	240	0.0163994	89.8131	91.4946	141.706
B	Zt201#8	Obelisk	KH	ΔAgo1::Ago1_gfp	322.738	317.652	98.4243	72	0.0158048	22.3091	22.6663	153.903
B	Zt108#59a	Obelisk	KH	ΔAgo1	345.541	340.465	98.531	313	0.0160416	90.5826	91.9331	156.598
B	Zt09	Obelisk	KH	wt	412.145	406.415	98.6096	332	0.0164291	80.5541	81.69	147.951
B	Zt215#27	Obelisk	KH	ΔAgo2::Ago2_gfp	278.064	273.825	98.4758	68	0.0169779	24.4548	24.8334	156.71
B	Zt202#47	Obelisk	KH	ΔAgo2	406.54	400.605	98.54	101	0.0167452	24.8438	25.2119	165.918
B	Zt202#61	Obelisk	KH	ΔAgo2	366.2	361.589	98.7409	145	0.0156434	39.5958	40.1008	129.084
B	Zt215#27	Obelisk	KH	ΔAgo2::Ago2_gfp	368.175	362.794	98.5384	117	0.0146541	31.7783	32.2497	160.953
B	Zt201#20	Obelisk	KH	ΔAgo1::Ago1_gfp	320.789	315.776	98.4372	212	0.0164322	66.0871	67.1363	136.659
B	Zt202#47	Obelisk	KH	ΔAgo2	328.056	322.602	98.3373	94	0.0149991	28.6536	29.1381	161.178
B	Zt09	Obelisk	KH	wt	373.536	368.556	98.6667	65	0.0155525	17.4013	17.6364	156.818
B	Zt108#42	Obelisk	KH	ΔAgo1	344.355	339.205	98.5046	52	0.0138579	15.1007	15.3299	150.703
B	Zt09	Obelisk	KH	wt	211.574	207.631	98.1359	141	0.0164044	66.6432	67.9091	168.075
B	Zt09	Obelisk	KH	wt	356.026	351.102	98.6171	224	0.0170037	62.9168	63.799	139.325
B	Zt215#43	Obelisk	KH	ΔAgo2::Ago2_gfp	338.527	333.594	98.5428	124	0.0170554	36.6293	37.1709	164.791
B	Zt202#47	Obelisk	KH	ΔAgo2	265.536	261.256	98.3881	50	0.0162104	18.8299	19.1384	140.983
B	Zt202#61	Obelisk	KH	ΔAgo2	358.376	353.235	98.5654	173	0.0169356	48.2733	48.9759	145.992
B	Zt201#8	Obelisk	KH	ΔAgo1::Ago1_gfp	352.646	347.334	98.4937	92	0.0167351	26.0885	26.4875	160.306
B	Zt202#47	Obelisk	KH	ΔAgo2	396.212	389.719	98.3613	155	0.0153902	39.1205	39.7722	164.931
B	Zt108#42	Obelisk	KH	ΔAgo1	347.968	342.6	98.4573	133	0.015649	38.2219	38.8208	135.046
B	Zt108#42	Obelisk	KH	ΔAgo1	367.699	362.784	98.6633	192	0.0167577	52.2166	52.924	143.456
B	Zt201#8	Obelisk	KH	ΔAgo1::Ago1_gfp	412.697	407.499	98.7404	84	0.0149528	20.3539	20.6136	152.759
B	Zt09	Obelisk	KH	wt	320.682	316.04	98.5524	84	0.015267	26.1942	26.5789	131.606
B	Zt09	Obelisk	KH	wt	278.301	273.262	98.1894	156	0.0158335	56.0544	57.088	148.915
B	Zt202#47	Obelisk	KH	ΔAgo2	282.098	277.305	98.301	297	0.0146512	105.283	107.102	153.595
B	Zt202#61	Obelisk	KH	ΔAgo2	297.317	291.695	98.109	175	0.0167293	58.8597	59.9941	147.1
B	Zt202#47	Obelisk	KH	ΔAgo2	343.972	339.126	98.5913	84	0.0166302	24.4206	24.7696	147.337
B	Zt09	Obelisk	KH	wt	355.653	350.975	98.6846	180	0.0167094	50.6111	51.2857	149.511
B	Zt09	Obelisk	KH	wt	312.278	307.866	98.5872	234	0.0162197	74.9332	76.007	145.689
B	Zt108#42	Obelisk	KH	ΔAgo1	331.297	326.658	98.5997	247	0.0165286	74.5555	75.6143	149.169
B	Zt202#47	Obelisk	KH	ΔAgo2	313.565	308.367	98.3422	621	0.0163616	198.045	201.384	152.518
B	Zt09	Obelisk	KH	wt	445.566	439.629	98.6674	268	0.0169393	60.1482	60.9605	165.805
B	Mock	Obelisk	KH	mock	474.421	468.156	98.6794	18	0.0128725	3.79409	3.84487	149.364
B	Zt215#27	Obelisk	KH	ΔAgo2::Ago2_gfp	323.756	318.789	98.466	157	0.0163395	48.4933	49.2488	145.201
B	Zt201#20	Obelisk	KH	ΔAgo1::Ago1_gfp	287.597	282.893	98.3646	259	0.0179044	90.0567	91.554	154.582
B	Zt201#20	Obelisk	KH	ΔAgo1::Ago1_gfp	300.941	296.309	98.4606	57	0.015899	18.9406	19.2367	147.797
B	Zt09	Obelisk	KH	wt	427.389	422.04	98.7486	135	0.0163781	31.5872	31.9875	148.418
B	Zt202#47	Obelisk	KH	ΔAgo2	433.926	428.942	98.8515	125	0.0177241	28.8068	29.1414	141.099
B	Zt201#20	Obelisk	KH	ΔAgo1::Ago1_gfp	362.33	356.772	98.466	35	0.0158091	9.65969	9.81018	146.151
B	Mock	Obelisk	KH	mock	400.503	395.367	98.7176	18	0.011953	4.49435	4.55274	150.967
B	Zt201#20	Obelisk	KH	ΔAgo1::Ago1_gfp	279.036	274.555	98.3942	282	0.0168581	101.062	102.712	162.093
B	Zt108#59a	Obelisk	KH	ΔAgo1	340.22	335.545	98.6258	52	0.0152342	15.2842	15.4972	146.197
B	Zt202#61	Obelisk	KH	ΔAgo2	334.212	329.294	98.5284	222	0.0163025	66.425	67.417	131.144
B	Zt201#8	Obelisk	KH	ΔAgo1::Ago1_gfp	379.181	373.793	98.579	66	0.0164623	17.4059	17.6568	149.754
B	Zt215#43	Obelisk	KH	ΔAgo2::Ago2_gfp	304.461	299.654	98.4211	129	0.0167549	42.3699	43.0496	155.315
B	Zt09	Obelisk	KH	wt	337.633	332.615	98.5138	157	0.0166558	46.5002	47.2017	163.317
B	Zt09	Obelisk	KH	wt	297.346	292.614	98.4083	106	0.0167318	35.6486	36.2253	146.932
B	Zt215#27	Obelisk	KH	ΔAgo2::Ago2_gfp	303.06	298.696	98.5599	335	0.016784	110.539	112.154	140.846
B	Zt201#20	Obelisk	KH	ΔAgo1::Ago1_gfp	294.982	290.103	98.3461	118	0.0153639	40.0025	40.6752	137.665
B	Zt108#59a	Obelisk	KH	ΔAgo1	364.654	359.309	98.5341	111	0.0162441	30.4398	30.8926	150.341
B	Zt108#42	Obelisk	KH	ΔAgo1	252.302	247.491	98.0931	143	0.0154587	56.6781	57.7799	154.363
B	Zt201#8	Obelisk	KH	ΔAgo1::Ago1_gfp	271.221	266.128	98.122	142	0.0170008	52.3558	53.3579	150.206
B	Zt201#20	Obelisk	KH	ΔAgo1::Ago1_gfp	283.097	278.601	98.4117	90	0.0162372	31.7912	32.3043	153.569
B	Zt215#27	Obelisk	KH	ΔAgo2::Ago2_gfp	259.664	254.704	98.0899	169	0.0160713	65.0841	66.3515	152.736
B	Zt09	Obelisk	KH	wt	295.908	291.306	98.4445	314	0.0165461	106.114	107.791	141.726
B	Zt215#43	Obelisk	KH	ΔAgo2::Ago2_gfp	368.669	362.63	98.3619	100	0.015289	27.1246	27.5763	147.724
B	Zt108#59a	Obelisk	KH	ΔAgo1	410.98	404.501	98.4234	128	0.0146598	31.145	31.644	161.626
B	Zt215#43	Obelisk	KH	ΔAgo2::Ago2_gfp	323.784	319.481	98.6713	314	0.0164293	96.9783	98.2843	164.664
B	Zt215#43	Obelisk	KH	ΔAgo2::Ago2_gfp	345.464	340.213	98.4802	81	0.0161031	23.4467	23.8086	144.832
B	Zt201#8	Obelisk	KH	ΔAgo1::Ago1_gfp	336.58	331.088	98.3684	386	0.0165631	114.683	116.585	162.84
B	Zt108#42	Obelisk	KH	ΔAgo1	345.717	340.729	98.5572	91	0.0162358	26.3221	26.7074	147.722
B	Zt215#27	Obelisk	KH	ΔAgo2::Ago2_gfp	283.581	278.302	98.1387	72	0.015078	25.3896	25.8711	146.241
B	Zt09	Obelisk	KH	wt	257.403	253.762	98.5855	158	0.0171081	61.3823	62.263	154.705
B	Zt215#43	Obelisk	KH	ΔAgo2::Ago2_gfp	330.025	324.749	98.4012	184	0.0160326	55.7534	56.6592	160.401
B	Zt108#42	Obelisk	KH	ΔAgo1	311.209	305.86	98.2811	105	0.0153362	33.7393	34.3294	156.704
B	Zt215#43	Obelisk	KH	ΔAgo2::Ago2_gfp	232.113	227.904	98.1866	111	0.0162481	47.8215	48.7048	151.455
B	Zt201#8	Obelisk	KH	ΔAgo1::Ago1_gfp	405.825	400.289	98.6358	41	0.016474	10.1029	10.2426	140.319
B	Zt202#47	Obelisk	KH	ΔAgo2	318.666	313.798	98.4722	64	0.0145934	20.0837	20.3953	148.953
B	Zt09	Obelisk	KH	wt	346.795	342.235	98.685	100	0.0159376	28.8354	29.2197	155.038
B	Zt09	Obelisk	KH	wt	324.623	320.234	98.6478	177	0.0165023	54.5247	55.2721	148.038
B	Zt108#59a	Obelisk	KH	ΔAgo1	380.237	374.807	98.5719	79	0.0153613	20.7765	21.0775	158.262
B	Zt09	Obelisk	KH	wt	282.053	277.458	98.3707	81	0.0156502	28.718	29.1936	143.591
B	Zt201#20	Obelisk	KH	ΔAgo1::Ago1_gfp	245.049	241.04	98.3641	124	0.0169111	50.6021	51.4437	152.372
B	Zt215#43	Obelisk	KH	ΔAgo2::Ago2_gfp	300.167	295.588	98.4743	193	0.0169119	64.2975	65.2937	144.662
B	Zt09	Obelisk	KH	wt	342.282	337.428	98.5819	320	0.0164833	93.4903	94.8351	159.924
B	Zt09	Obelisk	KH	wt	356.108	350.695	98.4801	269	0.0162976	75.5389	76.7047	153.914
B	Zt201#20	Obelisk	KH	ΔAgo1::Ago1_gfp	381.958	376.776	98.6432	478	0.0171624	125.145	126.866	153.186
B	Mock	Obelisk	KH	mock	287.078	282.091	98.263	19	0.0145728	6.61842	6.73541	119.332
B	Zt108#42	Obelisk	KH	ΔAgo1	440.262	434.061	98.5915	95	0.0158488	21.5781	21.8863	148.827
B	Zt201#8	Obelisk	KH	ΔAgo1::Ago1_gfp	264.407	259.809	98.2611	39	0.0159769	14.75	15.011	151.041
B	Zt202#47	Obelisk	KH	ΔAgo2	349.639	345.059	98.69	380	0.0168988	108.683	110.126	146.278
B	Zt215#27	Obelisk	KH	ΔAgo2::Ago2_gfp	186.021	183.167	98.4661	27	0.0130547	14.5145	14.7406	144.629
B	Zt108#42	Obelisk	KH	ΔAgo1	340.858	336.37	98.6834	95	0.0158205	27.8709	28.2427	156.196
B	Zt09	Obelisk	KH	wt	355.455	350.32	98.5553	94	0.0158413	26.445	26.8326	141.177
B	Mock	Obelisk	KH	mock	486.667	481.13	98.8622	9	0.015606	1.84931	1.8706	157.768
B	Zt09	Obelisk	KH	wt	323.698	318.827	98.4951	279	0.0165135	86.1914	87.5083	155.305
B	Zt201#8	Obelisk	KH	ΔAgo1::Ago1_gfp	371.164	366.173	98.6553	342	0.0171298	92.1426	93.3985	148.045
B	Zt108#42	Obelisk	KH	ΔAgo1	439.756	433.936	98.6765	189	0.0164084	42.9784	43.5548	154.128
B	Zt09	Obelisk	KH	wt	400.635	395.054	98.6067	257	0.0164546	64.1481	65.0545	155.853
B	Zt201#20	Obelisk	KH	ΔAgo1::Ago1_gfp	353.354	348.234	98.5511	52	0.0172643	14.7161	14.9325	140.591
B	Zt201#8	Obelisk	KH	ΔAgo1::Ago1_gfp	207.408	202.823	97.7894	81	0.0157717	39.0535	39.9363	156.903
B	Zt201#20	Obelisk	KH	ΔAgo1::Ago1_gfp	397.495	391.544	98.5029	510	0.0166205	128.304	130.254	154.474
B	Zt108#42	Obelisk	KH	ΔAgo1	295.568	290.907	98.4229	99	0.016948	33.4948	34.0315	153.105
B	Zt202#47	Obelisk	KH	ΔAgo2	363.476	358.127	98.5284	239	0.0159122	65.754	66.7361	141.614
B	Zt108#59a	Obelisk	KH	ΔAgo1	327.104	322.478	98.5858	72	0.0161652	22.0114	22.3271	158.021
B	Zt202#61	Obelisk	KH	ΔAgo2	438.067	431.989	98.6123	299	0.016299	68.2543	69.2148	140.604
B	Zt202#47	Obelisk	KH	ΔAgo2	382.748	377.445	98.6144	120	0.0170759	31.3522	31.7927	154.089
B	Zt108#59a	Obelisk	KH	ΔAgo1	353.627	348.098	98.4364	87	0.0149616	24.6022	24.993	158.703
B	Zt215#43	Obelisk	KH	ΔAgo2::Ago2_gfp	309.246	304.323	98.408	110	0.0163511	35.5704	36.1458	150.161
B	Zt202#47	Obelisk	KH	ΔAgo2	359.485	354.34	98.5688	86	0.0150784	23.9231	24.2705	154.142
B	Zt201#20	Obelisk	KH	ΔAgo1::Ago1_gfp	416.257	410.427	98.5994	49	0.0146151	11.7716	11.9388	144.382
B	Zt09	Obelisk	KH	wt	370.925	365.875	98.6385	120	0.0170126	32.3516	32.7981	158.025
B	Zt108#59a	Obelisk	KH	ΔAgo1	285.917	281.446	98.4363	34	0.0156821	11.8916	12.0805	135.653
B	Zt201#8	Obelisk	KH	ΔAgo1::Ago1_gfp	358.87	353.721	98.565	92	0.0155634	25.636	26.0092	125.47
B	Zt201#8	Obelisk	KH	ΔAgo1::Ago1_gfp	302.752	297.846	98.3795	48	0.0158235	15.8546	16.1157	143.303
B	Zt202#47	Obelisk	KH	ΔAgo2	357.677	352.012	98.416	125	0.0157631	34.9477	35.5102	158.322
B	Mock	Obelisk	KH	mock	438.416	432.996	98.7638	26	0.0148472	5.93044	6.00467	162.106
B	Zt201#8	Obelisk	KH	ΔAgo1::Ago1_gfp	301.655	296.482	98.2851	123	0.0158921	40.7751	41.4865	159.625
B	Zt215#43	Obelisk	KH	ΔAgo2::Ago2_gfp	345.423	340.481	98.5695	92	0.0153737	26.634	27.0206	137.437
B	Zt09	Obelisk	KH	wt	356.966	351.566	98.4873	210	0.0168869	58.8291	59.7327	152.731
B	Zt202#61	Obelisk	KH	ΔAgo2	397.477	391.525	98.5026	148	0.0162965	37.2349	37.8009	149.32
B	Zt201#8	Obelisk	KH	ΔAgo1::Ago1_gfp	270.32	265.786	98.3228	290	0.0164702	107.28	109.11	152.819
B	Zt201#20	Obelisk	KH	ΔAgo1::Ago1_gfp	365.433	359.882	98.4808	258	0.017445	70.6011	71.6902	159
B	Zt108#42	Obelisk	KH	ΔAgo1	385.018	379.913	98.6741	208	0.0165439	54.0235	54.7494	154.391
B	Zt202#61	Obelisk	KH	ΔAgo2	461.381	454.941	98.6042	125	0.0166863	27.0926	27.4761	138.564
B	Zt108#59a	Obelisk	KH	ΔAgo1	342.46	337.925	98.6757	56	0.0149448	16.3523	16.5717	149.624
B	Zt202#47	Obelisk	KH	ΔAgo2	383.696	377.803	98.4642	260	0.0148867	67.762	68.8189	150.328
B	Zt215#27	Obelisk	KH	ΔAgo2::Ago2_gfp	244.545	239.949	98.1207	183	0.0152793	74.8329	76.2661	156.233
B	Zt202#61	Obelisk	KH	ΔAgo2	339.868	334.852	98.5241	363	0.0163828	106.806	108.406	152.468
B	Zt202#61	Obelisk	KH	ΔAgo2	348.413	343.955	98.7204	337	0.0170295	96.7243	97.9781	134.173
B	Zt09	Obelisk	KH	wt	321.322	0	0	0		0	0
B	Zt215#27	Obelisk	KH	ΔAgo2::Ago2_gfp	313.803	309.285	98.5603	134	0.0174917	42.702	43.3257	149.17
B	Zt201#20	Obelisk	KH	ΔAgo1::Ago1_gfp	350.535	345.414	98.539	250	0.0175577	71.3196	72.377	154.278
B	Zt09	Obelisk	KH	wt	253.349	248.823	98.2134	188	0.0171547	74.2058	75.5557	152.985
B	Zt108#42	Obelisk	KH	ΔAgo1	355.811	350.569	98.5266	217	0.0164411	60.9874	61.8994	159.002
B	Mock	Obelisk	KH	mock	498.293	492.549	98.8471	28	0.0134192	5.61918	5.68472	166.843
B	Zt09	Obelisk	KH	wt	295.168	289.968	98.2382	220	0.0157879	74.5338	75.8705	156.062
B	Zt108#59a	Obelisk	KH	ΔAgo1	325.328	320.896	98.6378	116	0.0161262	35.6563	36.1487	145.49
B	Zt215#27	Obelisk	KH	ΔAgo2::Ago2_gfp	326.745	321.379	98.3578	52	0.0167396	15.9145	16.1803	146.007
B	Zt215#27	Obelisk	KH	ΔAgo2::Ago2_gfp	351.055	345.587	98.4426	118	0.0157543	33.613	34.1448	135.783
B	Zt202#61	Obelisk	KH	ΔAgo2	291.898	287.244	98.4054	167	0.0155941	57.2117	58.1388	131.253
B	Zt201#20	Obelisk	KH	ΔAgo1::Ago1_gfp	320.323	315.077	98.3624	197	0.0168365	61.5005	62.5243	158.226
B	Zt215#27	Obelisk	KH	ΔAgo2::Ago2_gfp	382.397	376.99	98.5861	459	0.0169129	120.032	121.754	146.536
B	Zt108#59a	Obelisk	KH	ΔAgo1	331.589	325.648	98.2083	99	0.0152672	29.8562	30.4009	147.741
B	Zt202#47	Obelisk	KH	ΔAgo2	293.163	288.759	98.4977	80	0.0151637	27.2885	27.7048	144.994
B	Zt215#43	Obelisk	KH	ΔAgo2::Ago2_gfp	368.56	363.274	98.5657	73	0.0159621	19.8068	20.095	159.525
B	Mock	Obelisk	KH	mock	426.913	421.117	98.6425	13	0.014073	3.04512	3.08703	162.803
B	Zt108#59a	Obelisk	KH	ΔAgo1	327.49	322.309	98.4182	52	0.0165848	15.8784	16.1336	158.194
B	Zt108#59a	Obelisk	KH	ΔAgo1	406.756	401.523	98.7135	97	0.0160016	23.8472	24.158	140.878
B	Zt215#27	Obelisk	KH	ΔAgo2::Ago2_gfp	315.673	311.111	98.5549	110	0.0160339	34.8462	35.3572	138.638
B	Zt09	Obelisk	KH	wt	366.334	361.017	98.5486	120	0.0159875	32.757	33.2395	163.704
B	Zt201#8	Obelisk	KH	ΔAgo1::Ago1_gfp	271.901	266.989	98.1933	95	0.0159335	34.9392	35.582	155.28
B	Zt09	Obelisk	KH	wt	309.639	305.154	98.5513	167	0.0170111	53.9337	54.7265	158.924
B	Zt09	Obelisk	KH	wt	326.69	321.221	98.326	208	0.0165783	63.6689	64.7528	159.677
B	Zt201#8	Obelisk	KH	ΔAgo1::Ago1_gfp	379.719	374.596	98.6506	421	0.0171252	110.871	112.388	150.943
B	Zt215#27	Obelisk	KH	ΔAgo2::Ago2_gfp	317.707	312.586	98.3881	119	0.0160542	37.4559	38.0696	145.594
B	Zt215#43	Obelisk	KH	ΔAgo2::Ago2_gfp	359.824	354.37	98.4843	95	0.0160607	26.4018	26.8081	146.954
B	Zt108#42	Obelisk	KH	ΔAgo1	268.1	263.687	98.3539	214	0.0163497	79.8209	81.1568	147.922
B	Zt108#42	Obelisk	KH	ΔAgo1	359.67	354.471	98.5545	78	0.0152314	21.6866	22.0046	158.664
B	Zt215#43	Obelisk	KH	ΔAgo2::Ago2_gfp	348.552	342.787	98.346	121	0.0152935	34.7151	35.2989	151.723
B	Zt09	Obelisk	KH	wt	326.915	321.985	98.4919	234	0.0169269	71.5783	72.6743	161.167
B	Zt202#61	Obelisk	KH	ΔAgo2	354.334	349.459	98.6241	99	0.016835	27.9397	28.3295	158.415
B	Zt108#59a	Obelisk	KH	ΔAgo1	413.475	408.11	98.7025	271	0.0160585	65.542	66.4036	155.36
B	Zt202#61	Obelisk	KH	ΔAgo2	334.849	329.332	98.3525	70	0.016365	20.905	21.2551	143.285
B	Zt201#20	Obelisk	KH	ΔAgo1::Ago1_gfp	382.425	376.772	98.5219	240	0.0157993	62.7574	63.699	141.908
B	Zt108#59a	Obelisk	KH	ΔAgo1	340.819	335.827	98.535	53	0.015968	15.5508	15.782	127.993
B	Zt108#59a	Obelisk	KH	ΔAgo1	370.574	365.328	98.5844	141	0.0165313	38.0491	38.5955	159.187
B	Zt09	Obelisk	KH	wt	315.085	310.02	98.3924	114	0.0154203	36.1807	36.7718	153.538
B	Mock	Obelisk	KH	mock	463.199	458.185	98.9177	12	0.0147239	2.59068	2.61903	170.769
B	Mock	Obelisk	KH	mock	292.991	287.994	98.2947	13	0.0144171	4.437	4.51398	144.956
B	Zt201#8	Obelisk	KH	ΔAgo1::Ago1_gfp	266.43	261.472	98.1393	41	0.0146302	15.3887	15.6804	148.245
B	Zt215#27	Obelisk	KH	ΔAgo2::Ago2_gfp	301.056	295.825	98.2625	69	0.015552	22.9194	23.3246	160.27
B	Zt108#42	Obelisk	KH	ΔAgo1	379.047	373.59	98.5604	184	0.0163486	48.5428	49.2519	158.433
B	Zt215#27	Obelisk	KH	ΔAgo2::Ago2_gfp	318.173	313.513	98.5354	111	0.0155792	34.8867	35.4052	137.339
B	Zt215#43	Obelisk	KH	ΔAgo2::Ago2_gfp	338.615	333.852	98.5934	92	0.0167059	27.1695	27.5571	143.129
B	Zt215#43	Obelisk	KH	ΔAgo2::Ago2_gfp	383.939	379.143	98.7508	93	0.016762	24.2226	24.529	152.38
B	Zt09	Obelisk	KH	wt	312.136	306.88	98.3162	135	0.0162025	43.2504	43.9911	138.893
B	Zt108#59a	Obelisk	KH	ΔAgo1	328.557	323.225	98.3772	48	0.0146773	14.6093	14.8503	154.64
B	Zt215#43	Obelisk	KH	ΔAgo2::Ago2_gfp	362.505	357.537	98.6295	456	0.0168064	125.791	127.539	148.428
B	Zt201#20	Obelisk	KH	ΔAgo1::Ago1_gfp	436.402	430.084	98.5523	245	0.0169502	56.1409	56.9656	159.887
B	Zt202#47	Obelisk	KH	ΔAgo2	394.372	388.638	98.546	155	0.0161492	39.303	39.8829	139.147
B	Zt201#8	Obelisk	KH	ΔAgo1::Ago1_gfp	334.308	329.302	98.5026	164	0.0170849	49.0566	49.8023	150.978
B	Zt09	Obelisk	KH	wt	341.622	337.014	98.6511	109	0.016653	31.9066	32.3429	144.451
B	Zt09	Obelisk	KH	wt	385.396	379.904	98.575	114	0.0167583	29.58	30.0076	156.746
B	Zt201#20	Obelisk	KH	ΔAgo1::Ago1_gfp	274.779	269.985	98.2552	76	0.0165268	27.6586	28.1497	149.358
B	Zt215#27	Obelisk	KH	ΔAgo2::Ago2_gfp	410.713	405.461	98.7212	195	0.016298	47.4784	48.0935	152.66
B	Mock	Obelisk	KH	mock	479.83	474.28	98.8432	7	0.012908	1.45885	1.47592	155.029
B	Zt215#27	Obelisk	KH	ΔAgo2::Ago2_gfp	392.948	387.321	98.5679	217	0.0166864	55.2236	56.026	150.727
B	Zt202#61	Obelisk	KH	ΔAgo2	344.751	339.519	98.4825	212	0.0164069	61.4936	62.4412	141.578
B	Zt215#43	Obelisk	KH	ΔAgo2::Ago2_gfp	382.205	376.863	98.6025	86	0.0165244	22.501	22.8199	155.344
C	Mock	Obelisk	MH	mock	235.229	230.724	98.0847	2	0.0138665	0.850234	0.866836	187.211
C	Zt09	Obelisk	MH	wt	214.838	210.506	97.9833	69	0.0154872	32.1172	32.7782	147.197
C	Zt09	Obelisk	MH	wt	285.438	280.585	98.2996	72	0.0167616	25.2244	25.6607	161.905
C	Zt201#8	Obelisk	MH	ΔAgo1::Ago1_gfp	293.458	288.739	98.3922	337	0.016484	114.838	116.714	146.602
C	Zt201#8	Obelisk	MH	ΔAgo1::Ago1_gfp	389.164	383.68	98.5908	89	0.017068	22.8695	23.1964	146.335
C	Zt201#20	Obelisk	MH	ΔAgo1::Ago1_gfp	240.396	235.581	97.9971	256	0.0166779	106.491	108.667	153.658
C	Zt09	Obelisk	MH	wt	360.264	354.267	98.3355	288	0.0166637	79.9414	81.2946	154.623
C	Mock	Obelisk	MH	mock	358.087	352.812	98.5267	4	0.0139783	1.11705	1.13375	160.704
C	Zt108#59a	Obelisk	MH	ΔAgo1	359.362	353.789	98.4493	391	0.0165286	108.804	110.518	159.949
C	Zt09	Obelisk	MH	wt	377.442	371.757	98.4937	62	0.0167307	16.4264	16.6776	147.245
C	Zt215#27	Obelisk	MH	ΔAgo2::Ago2_gfp	242.525	238.036	98.1494	178	0.0165001	73.3946	74.7785	158.044
C	Zt09	Obelisk	MH	wt	328.178	323.717	98.6407	120	0.0170685	36.5655	37.0694	143.87
C	Zt09	Obelisk	MH	wt	276.862	272.138	98.2936	356	0.0152625	128.584	130.816	157.635
C	Zt202#61	Obelisk	MH	ΔAgo2	292.107	287.649	98.4739	187	0.0165097	64.0177	65.0098	145.906
C	Zt09	Obelisk	MH	wt	290.755	285.082	98.0488	31	0.0162762	10.6619	10.8741	149.612
C	Mock	Obelisk	MH	mock	479.522	473.552	98.7551	3	0.0102881	0.625623	0.63351	151.645
C	Zt09	Obelisk	MH	wt	395.179	389.451	98.5506	146	0.0170038	36.9453	37.4886	158.665
C	Zt215#43	Obelisk	MH	ΔAgo2::Ago2_gfp	375.593	369.82	98.4629	355	0.0172623	94.5171	95.9926	149.605
C	Zt202#47	Obelisk	MH	ΔAgo2	286.085	281.817	98.5082	143	0.0167975	49.9852	50.7422	140.37
C	Zt201#20	Obelisk	MH	ΔAgo1::Ago1_gfp	169.545	165.757	97.7659	47	0.0166646	27.7212	28.3547	164.826
C	Zt108#59a	Obelisk	MH	ΔAgo1	318.222	313.599	98.5471	94	0.0152989	29.5391	29.9746	140.564
C	Zt201#20	Obelisk	MH	ΔAgo1::Ago1_gfp	281.406	276.714	98.3329	357	0.0176429	126.863	129.014	161.435
C	Zt108#42	Obelisk	MH	ΔAgo1	322.497	317.889	98.5714	107	0.0171398	33.1786	33.6595	150.468
C	Zt108#42	Obelisk	MH	ΔAgo1	332.514	327.274	98.4242	164	0.0165558	49.3212	50.1108	159.212
C	Zt108#42	Obelisk	MH	ΔAgo1	325.319	320.659	98.5677	41	0.0147284	12.603	12.7862	143.377
C	Zt09	Obelisk	MH	wt	341.756	336.338	98.4149	172	0.0161239	50.3284	51.139	148.556
C	Zt108#59a	Obelisk	MH	ΔAgo1	233.879	229.223	98.0088	17	0.0154453	7.2687	7.41637	158.475
C	Zt09	Obelisk	MH	wt	393.938	388.191	98.5411	264	0.0172061	67.0156	68.0078	140.866
C	Zt215#27	Obelisk	MH	ΔAgo2::Ago2_gfp	287.082	282.804	98.51	77	0.0163645	26.8216	27.2273	144.216
C	Zt202#61	Obelisk	MH	ΔAgo2	264.109	259.153	98.1236	100	0.0162551	37.8632	38.5872	155.857
C	Zt215#43	Obelisk	MH	ΔAgo2::Ago2_gfp	307.043	302.742	98.5994	35	0.0146717	11.3991	11.561	139.23
C	Zt108#59a	Obelisk	MH	ΔAgo1	413.867	408.065	98.5981	419	0.01664	101.24	102.68	156.905
C	Zt108#59a	Obelisk	MH	ΔAgo1	337.178	331.777	98.3981	152	0.0161855	45.0801	45.814	155.751
C	Zt202#61	Obelisk	MH	ΔAgo2	361.864	356.183	98.4303	103	0.0157643	28.4637	28.9177	156.404
C	Zt201#20	Obelisk	MH	ΔAgo1::Ago1_gfp	296.674	292.13	98.4684	375	0.0161842	126.401	128.368	141.672
C	Zt201#20	Obelisk	MH	ΔAgo1::Ago1_gfp	239.486	234.596	97.9583	258	0.0172543	107.731	109.976	163
C	Zt108#42	Obelisk	MH	ΔAgo1	283.502	278.795	98.3397	178	0.0163066	62.7861	63.8461	152.294
C	Zt108#59a	Obelisk	MH	ΔAgo1	335.518	329.648	98.2503	175	0.0174092	52.1581	53.087	144.417
C	Zt215#27	Obelisk	MH	ΔAgo2::Ago2_gfp	347.873	343.069	98.619	95	0.0163055	27.3088	27.6912	162.767
C	Zt215#43	Obelisk	MH	ΔAgo2::Ago2_gfp	240.78	236.016	98.0213	352	0.0169202	146.191	149.142	154.22
C	Zt215#43	Obelisk	MH	ΔAgo2::Ago2_gfp	319.687	314.709	98.443	96	0.015912	30.0294	30.5044	160.239
C	Zt202#47	Obelisk	MH	ΔAgo2	352.422	346.82	98.4102	48	0.0147145	13.62	13.8401	149.185
C	Zt215#27	Obelisk	MH	ΔAgo2::Ago2_gfp	419.657	414.073	98.6693	154	0.0167159	36.6967	37.1915	147.335
C	Zt202#47	Obelisk	MH	ΔAgo2	230.192	225.453	97.9414	134	0.0167373	58.2122	59.4358	155.514
C	Zt108#42	Obelisk	MH	ΔAgo1	340.429	335.208	98.4664	25	0.0156379	7.34367	7.45805	148.728
C	Zt215#27	Obelisk	MH	ΔAgo2::Ago2_gfp	330.769	325.411	98.3803	104	0.0160041	31.4419	31.9595	141.27
C	Zt202#47	Obelisk	MH	ΔAgo2	302.909	298.112	98.4164	49	0.0165412	16.1765	16.4368	157.509
C	Zt108#59a	Obelisk	MH	ΔAgo1	237.615	233.608	98.3137	179	0.0157307	75.3318	76.624	150.971
C	Zt202#47	Obelisk	MH	ΔAgo2	351.223	346.44	98.638	246	0.0170286	70.0409	71.008	153.325
C	Zt108#42	Obelisk	MH	ΔAgo1	219.281	215.099	98.0929	30	0.0142393	13.6811	13.9471	142.676
C	Zt201#20	Obelisk	MH	ΔAgo1::Ago1_gfp	295.882	290.957	98.3355	163	0.0166272	55.0895	56.022	139.222
C	Zt201#20	Obelisk	MH	ΔAgo1::Ago1_gfp	273.201	268.687	98.3477	42	0.0164226	15.3733	15.6316	145.287
C	Zt202#61	Obelisk	MH	ΔAgo2	287.146	282.2	98.2777	120	0.016651	41.7906	42.523	155.749
C	Zt108#42	Obelisk	MH	ΔAgo1	340.152	334.334	98.2897	67	0.0162299	19.6971	20.0398	132.771
C	Zt108#59a	Obelisk	MH	ΔAgo1	346.093	340.763	98.4599	43	0.0155933	12.4244	12.6187	146.201
C	Zt215#27	Obelisk	MH	ΔAgo2::Ago2_gfp	334.142	329.431	98.5902	181	0.0163848	54.1687	54.9432	134.859
C	Zt202#47	Obelisk	MH	ΔAgo2	315.627	310.326	98.3205	121	0.0162287	38.3364	38.9913	143.128
C	Zt108#59a	Obelisk	MH	ΔAgo1	353.482	347.757	98.3805	55	0.0148018	15.5595	15.8156	140.203
C	Zt201#8	Obelisk	MH	ΔAgo1::Ago1_gfp	373.015	367.244	98.4528	162	0.0170501	43.4299	44.1124	158.482
C	Zt108#42	Obelisk	MH	ΔAgo1	348.993	343.742	98.4951	52	0.0166364	14.9	15.1276	149.347
C	Zt215#43	Obelisk	MH	ΔAgo2::Ago2_gfp	291.794	287.084	98.3858	141	0.0169977	48.3218	49.1146	137.109
C	Zt108#42	Obelisk	MH	ΔAgo1	322.977	317.785	98.3926	7	0.0132275	2.16734	2.20275	139.526
C	Zt201#20	Obelisk	MH	ΔAgo1::Ago1_gfp	293.158	288.562	98.4322	213	0.0169032	72.6571	73.8143	163.716
C	Zt202#61	Obelisk	MH	ΔAgo2	323.155	317.656	98.2983	448	0.0162139	138.633	141.033	168.114
C	Zt215#27	Obelisk	MH	ΔAgo2::Ago2_gfp	340.049	334.706	98.4289	126	0.0160356	37.0535	37.6449	149.802
C	Zt201#8	Obelisk	MH	ΔAgo1::Ago1_gfp	264.93	260.203	98.2159	29	0.0154398	10.9463	11.1451	147.2
C	Zt09	Obelisk	MH	wt	313.45	308.775	98.5085	130	0.0172007	41.4739	42.1019	159.502
C	Zt108#42	Obelisk	MH	ΔAgo1	288.25	283.76	98.4421	49	0.0157014	16.9991	17.2681	146.859
C	Zt202#47	Obelisk	MH	ΔAgo2	242.284	237.577	98.0572	52	0.01606	21.4624	21.8876	151.054
C	Zt201#20	Obelisk	MH	ΔAgo1::Ago1_gfp	217.157	212.654	97.9266	196	0.0169292	90.2573	92.1684	152.534
C	Zt09	Obelisk	MH	wt	258.481	253.433	98.0468	125	0.0169941	48.3594	49.3228	148.848
C	Zt201#20	Obelisk	MH	ΔAgo1::Ago1_gfp	295.827	291.264	98.4574	144	0.017212	48.6771	49.4398	159.27
C	Zt09	Obelisk	MH	wt	348.56	342.885	98.3718	124	0.0168426	35.5749	36.1637	150.588
C	Zt201#20	Obelisk	MH	ΔAgo1::Ago1_gfp	330.821	325.081	98.2648	174	0.0160979	52.5964	53.5251	151.118
C	Zt202#47	Obelisk	MH	ΔAgo2	324.494	319.255	98.3854	361	0.0172368	111.25	113.076	138.415
C	Zt108#42	Obelisk	MH	ΔAgo1	293.976	289.164	98.3632	232	0.0165446	78.9181	80.2313	149.917
C	Zt215#27	Obelisk	MH	ΔAgo2::Ago2_gfp	374.315	368.985	98.576	95	0.0161172	25.3797	25.7463	147.355
C	Zt09	Obelisk	MH	wt	315.905	310.818	98.3896	196	0.0160848	62.0439	63.0594	138.35
C	Mock	Obelisk	MH	mock	201.791	197.199	97.7244	7	0.0136109	3.46893	3.54971	149.85
C	Zt201#8	Obelisk	MH	ΔAgo1::Ago1_gfp	275.619	270.296	98.0689	88	0.0166876	31.9282	32.5569	142.527
C	Zt215#43	Obelisk	MH	ΔAgo2::Ago2_gfp	328.321	322.941	98.3616	117	0.0166421	35.6359	36.2295	143.728
C	Zt09	Obelisk	MH	wt	304.797	299.342	98.2102	178	0.017166	58.3995	59.4638	141.116
C	Mock	Obelisk	MH	mock	210.662	206.157	97.8614	12	0.0143884	5.69633	5.82082	171.59
C	Zt09	Obelisk	MH	wt	319.125	313.826	98.3393	37	0.0160547	11.5942	11.79	153.211
C	Zt202#47	Obelisk	MH	ΔAgo2	309.652	304.886	98.461	165	0.0173528	53.2856	54.1185	150.429
C	Zt202#47	Obelisk	MH	ΔAgo2	275.601	270.737	98.2353	235	0.016912	85.2683	86.8001	148.73
C	Zt201#8	Obelisk	MH	ΔAgo1::Ago1_gfp	326.278	321.228	98.4522	83	0.0167066	25.4384	25.8384	149.253
C	Zt215#27	Obelisk	MH	ΔAgo2::Ago2_gfp	380.056	373.888	98.3772	242	0.0169089	63.6749	64.7252	153.056
C	Zt09	Obelisk	MH	wt	330.546	325.103	98.3532	85	0.0165872	25.715	26.1455	152.544
C	Zt215#43	Obelisk	MH	ΔAgo2::Ago2_gfp	317.932	312.974	98.4407	109	0.0148966	34.2841	34.8271	153.106
C	Zt108#59a	Obelisk	MH	ΔAgo1	353.892	348.468	98.4673	35	0.0139432	9.89001	10.044	141.572
C	Zt202#61	Obelisk	MH	ΔAgo2	293.26	288.338	98.3214	69	0.0159669	23.5286	23.9303	149.862
C	Zt201#8	Obelisk	MH	ΔAgo1::Ago1_gfp	280.337	275.297	98.2022	203	0.0168478	72.4128	73.7384	158.346
C	Zt09	Obelisk	MH	wt	364.651	359.385	98.5558	76	0.015797	20.8418	21.1472	137.05
C	Zt108#59a	Obelisk	MH	ΔAgo1	274.921	269.628	98.0746	29	0.013049	10.5485	10.7556	145.188
C	Zt215#27	Obelisk	MH	ΔAgo2::Ago2_gfp	279.97	275.419	98.3745	173	0.0163358	61.7922	62.8133	148.338
C	Zt215#43	Obelisk	MH	ΔAgo2::Ago2_gfp	306.648	301.863	98.4395	391	0.0164302	127.508	129.529	162.41
C	Zt108#42	Obelisk	MH	ΔAgo1	292.346	287.124	98.2138	251	0.0172596	85.8573	87.4188	150.618
C	Zt201#8	Obelisk	MH	ΔAgo1::Ago1_gfp	242.215	237.247	97.949	83	0.0169977	34.2671	34.9846	151.805
C	Zt201#8	Obelisk	MH	ΔAgo1::Ago1_gfp	269.095	264.217	98.187	94	0.0176306	34.9318	35.5769	159.627
C	Zt202#61	Obelisk	MH	ΔAgo2	241.884	237.864	98.3383	72	0.0169542	29.7663	30.2693	158.841
C	Zt108#42	Obelisk	MH	ΔAgo1	374.933	369.612	98.5807	357	0.0169075	95.217	96.5879	146.787
C	Zt202#61	Obelisk	MH	ΔAgo2	243.412	239.031	98.2002	169	0.0156134	69.4296	70.7021	148.749
C	Zt202#47	Obelisk	MH	ΔAgo2	287.899	283.256	98.3873	101	0.0169401	35.0817	35.6568	154.642
C	Zt09	Obelisk	MH	wt	379.29	373.267	98.4123	53	0.0164828	13.9735	14.1989	156.062
C	Zt215#27	Obelisk	MH	ΔAgo2::Ago2_gfp	323.867	318.916	98.4711	150	0.0166219	46.3153	47.0344	137.357
C	Zt09	Obelisk	MH	wt	356.893	351.434	98.4703	184	0.0160933	51.5561	52.357	151.732
C	Zt09	Obelisk	MH	wt	408.853	403.836	98.7729	143	0.0167161	34.9759	35.4105	162.277
C	Zt215#43	Obelisk	MH	ΔAgo2::Ago2_gfp	359.864	354.959	98.6369	210	0.0174301	58.3553	59.1617	134.926
C	Zt09	Obelisk	MH	wt	368.045	362.609	98.5231	41	0.0150666	11.1399	11.3069	144.268
C	Zt09	Obelisk	MH	wt	252.611	248.28	98.2856	87	0.0156712	34.4403	35.0411	146.631
C	Zt201#20	Obelisk	MH	ΔAgo1::Ago1_gfp	313.803	308.342	98.2597	361	0.0167399	115.04	117.078	161.245
C	Zt201#8	Obelisk	MH	ΔAgo1::Ago1_gfp	322.943	317.455	98.3008	42	0.0166462	13.0054	13.2302	150.51
C	Zt202#47	Obelisk	MH	ΔAgo2	302.059	296.595	98.191	169	0.0169421	55.9493	56.9801	137.82
C	Zt09	Obelisk	MH	wt	384.949	379.167	98.4981	112	0.0169258	29.0948	29.5384	156.431
C	Zt201#20	Obelisk	MH	ΔAgo1::Ago1_gfp	308.116	302.696	98.2409	545	0.0171553	176.882	180.049	154.333
C	Mock	Obelisk	MH	mock	306.773	301.885	98.4066	3	0.0168486	0.97792	0.993755	160.827
C	Zt201#8	Obelisk	MH	ΔAgo1::Ago1_gfp	296.969	291.581	98.1857	119	0.0172796	40.0715	40.812	144.994
C	Zt108#42	Obelisk	MH	ΔAgo1	354.847	349.292	98.4345	115	0.0154768	32.4083	32.9238	148.196
C	Zt201#8	Obelisk	MH	ΔAgo1::Ago1_gfp	327.193	322.346	98.5186	63	0.0163516	19.2547	19.5442	155.59
C	Zt215#43	Obelisk	MH	ΔAgo2::Ago2_gfp	318.557	313.853	98.5232	163	0.0162073	51.1682	51.9351	142.969
C	Zt215#27	Obelisk	MH	ΔAgo2::Ago2_gfp	252.871	248.306	98.1946	258	0.0165452	102.028	103.904	129.048
C	Zt201#8	Obelisk	MH	ΔAgo1::Ago1_gfp	306.239	301.311	98.3907	136	0.0162412	44.4097	45.1361	154.371
C	Zt201#8	Obelisk	MH	ΔAgo1::Ago1_gfp	319.471	314.593	98.473	51	0.0162522	15.9639	16.2114	149.045
C	Zt09	Obelisk	MH	wt	368.433	362.833	98.4799	447	0.0170677	121.325	123.197	156.939
C	Zt201#8	Obelisk	MH	ΔAgo1::Ago1_gfp	297.062	291.238	98.0396	221	0.0172912	74.3954	75.8829	162.041
C	Zt215#27	Obelisk	MH	ΔAgo2::Ago2_gfp	339.047	333.565	98.3833	167	0.0170727	49.2558	50.0651	146.16
C	Zt09	Obelisk	MH	wt	378.023	372.268	98.4775	191	0.0165387	50.526	51.3072	150.569
C	Zt202#61	Obelisk	MH	ΔAgo2	376.638	371.318	98.5874	374	0.0165504	99.2996	100.722	151.191
C	Zt09	Obelisk	MH	wt	325.305	320.33	98.4708	337	0.0162305	103.595	105.204	155.047
C	Zt108#59a	Obelisk	MH	ΔAgo1	341.264	335.727	98.3776	28	0.0162948	8.20479	8.3401	151.834
C	Zt09	Obelisk	MH	wt	306.874	301.95	98.3954	175	0.0172661	57.0266	57.9566	140.02
C	Zt201#20	Obelisk	MH	ΔAgo1::Ago1_gfp	306.108	300.549	98.1838	131	0.0164821	42.7953	43.5869	155.063
C	Zt201#20	Obelisk	MH	ΔAgo1::Ago1_gfp	205.628	201.774	98.126	286	0.0168444	139.086	141.742	158.391
C	Zt108#59a	Obelisk	MH	ΔAgo1	269.902	264.463	97.9846	19	0.0136311	7.03958	7.18438	144.546
C	Zt215#43	Obelisk	MH	ΔAgo2::Ago2_gfp	400.691	394.914	98.5582	83	0.0168683	20.7142	21.0173	144.823
C	Zt215#43	Obelisk	MH	ΔAgo2::Ago2_gfp	324.526	319.658	98.4998	48	0.0166715	14.7908	15.0161	133.098
C	Zt202#61	Obelisk	MH	ΔAgo2	323.971	318.373	98.2722	89	0.0175405	27.4716	27.9546	160.972
C	Zt09	Obelisk	MH	wt	303.51	298.332	98.294	371	0.0164599	122.236	124.358	147.979
C	Zt09	Obelisk	MH	wt	274.37	269.075	98.0702	99	0.0162431	36.0827	36.7927	160.956
C	Zt215#43	Obelisk	MH	ΔAgo2::Ago2_gfp	334.154	328.741	98.3801	169	0.0163466	50.5755	51.4082	163.779
C	Zt202#61	Obelisk	MH	ΔAgo2	333.182	327.789	98.3813	193	0.0160915	57.9262	58.8793	160.179
C	Zt202#61	Obelisk	MH	ΔAgo2	272.507	267.381	98.1189	85	0.0160978	31.1919	31.7899	139.988
C	Zt108#59a	Obelisk	MH	ΔAgo1	242.067	237.245	98.008	56	0.0164385	23.1341	23.6043	152.198
C	Zt215#27	Obelisk	MH	ΔAgo2::Ago2_gfp	293.178	287.833	98.1768	45	0.0144033	15.349	15.6341	151.712
C	Zt215#27	Obelisk	MH	ΔAgo2::Ago2_gfp	233.7	229.399	98.1595	148	0.0175115	63.3289	64.5164	154.421
C	Zt108#42	Obelisk	MH	ΔAgo1	254.499	249.753	98.1354	33	0.0172281	12.9667	13.213	147.435
C	Zt09	Obelisk	MH	wt	248.749	243.85	98.0306	151	0.0159816	60.7038	61.9233	149.332
C	Zt215#43	Obelisk	MH	ΔAgo2::Ago2_gfp	363.768	357.922	98.3927	301	0.0165816	82.7449	84.0966	163.142
C	Zt09	Obelisk	MH	wt	390.554	384.818	98.5312	287	0.0169571	73.4853	74.5807	135.821
C	Zt202#47	Obelisk	MH	ΔAgo2	309.791	305.337	98.5623	241	0.0178143	77.7945	78.9293	152.427
C	Zt09	Obelisk	MH	wt	378.394	372.825	98.5283	390	0.0171043	103.067	104.607	151.461
C	Zt202#47	Obelisk	MH	ΔAgo2	233.95	229.995	98.3098	22	0.0148628	9.40373	9.56541	137.976
C	Zt215#43	Obelisk	MH	ΔAgo2::Ago2_gfp	409.08	403.166	98.5544	249	0.0161426	60.8683	61.7612	158.446
C	Zt108#59a	Obelisk	MH	ΔAgo1	434.177	428.402	98.6698	174	0.0159668	40.0758	40.6161	161.893
C	Zt108#59a	Obelisk	MH	ΔAgo1	208.815	204.491	97.9292	18	0.0126737	8.62005	8.80233	156.896
C	Zt201#8	Obelisk	MH	ΔAgo1::Ago1_gfp	364.607	358.392	98.2956	41	0.0171177	11.245	11.44	167.151
C	Zt202#47	Obelisk	MH	ΔAgo2	348.416	343.042	98.4575	228	0.017339	65.439	66.4642	153.94
C	Zt202#61	Obelisk	MH	ΔAgo2	360.647	355.041	98.4458	160	0.0160416	44.3647	45.0652	149.349
C	Zt201#8	Obelisk	MH	ΔAgo1::Ago1_gfp	242.075	236.939	97.8782	58	0.015864	23.9595	24.4789	153.775
C	Zt202#61	Obelisk	MH	ΔAgo2	209.833	205.608	97.9866	81	0.0158932	38.6021	39.3953	157.744
C	Zt201#8	Obelisk	MH	ΔAgo1::Ago1_gfp	313.779	308.898	98.4446	124	0.015681	39.5183	40.1427	160.673
C	Zt201#20	Obelisk	MH	ΔAgo1::Ago1_gfp	344.031	338.624	98.4282	79	0.0168165	22.963	23.3297	157.706
C	Zt215#43	Obelisk	MH	ΔAgo2::Ago2_gfp	376.828	371.348	98.5456	146	0.016627	38.7445	39.3163	137.64
C	Zt108#42	Obelisk	MH	ΔAgo1	325.9	321.045	98.5103	123	0.0166776	37.7417	38.3124	145.194
C	Zt108#42	Obelisk	MH	ΔAgo1	285.793	280.095	98.006	273	0.0160293	95.5235	97.467	150.313
C	Zt09	Obelisk	MH	wt	384.347	378.641	98.5154	226	0.0167404	58.8011	59.6872	159.875
C	Zt202#61	Obelisk	MH	ΔAgo2	263.391	258.467	98.1309	53	0.0167445	20.1222	20.5055	162.792
C	Zt108#42	Obelisk	MH	ΔAgo1	311.803	306.519	98.3053	66	0.0156693	21.1672	21.5321	146.57
C	Zt215#43	Obelisk	MH	ΔAgo2::Ago2_gfp	312.086	306.561	98.2296	340	0.0164754	108.944	110.908	127.721
C	Zt215#43	Obelisk	MH	ΔAgo2::Ago2_gfp	379.672	374.417	98.6159	388	0.0168005	102.194	103.628	153.57
C	Zt202#47	Obelisk	MH	ΔAgo2	259.481	254.986	98.2674	70	0.0169465	26.9769	27.4525	132.035
C	Zt201#20	Obelisk	MH	ΔAgo1::Ago1_gfp	268.624	263.618	98.1363	428	0.0173342	159.331	162.356	154.785
C	Zt215#27	Obelisk	MH	ΔAgo2::Ago2_gfp	350.08	344.405	98.3788	92	0.0157627	26.2797	26.7128	152.515
C	Zt108#59a	Obelisk	MH	ΔAgo1	380.05	375.171	98.7162	53	0.0163056	13.9455	14.1269	137.127
C	Zt09	Obelisk	MH	wt	316.813	311.378	98.2845	122	0.017786	38.5085	39.1807	146.971
C	Zt202#47	Obelisk	MH	ΔAgo2	321.574	317.075	98.6012	69	0.016492	21.457	21.7614	148.404
C	Zt202#61	Obelisk	MH	ΔAgo2	304.686	299.541	98.3111	63	0.0159185	20.677	21.0322	145.549
C	Zt202#47	Obelisk	MH	ΔAgo2	274.35	269.417	98.2018	47	0.0146945	17.1314	17.4451	136.021
C	Zt201#20	Obelisk	MH	ΔAgo1::Ago1_gfp	348.715	343.291	98.4446	94	0.0161697	26.9561	27.382	142.618
C	Zt215#27	Obelisk	MH	ΔAgo2::Ago2_gfp	354.465	348.368	98.2799	187	0.0165193	52.7556	53.6789	148.523
C	Zt09	Obelisk	MH	wt	339.142	333.538	98.3475	234	0.0179038	68.9977	70.157	151.962
C	Zt108#59a	Obelisk	MH	ΔAgo1	276.888	272.088	98.2664	40	0.0158347	14.4463	14.7011	155.491
C	Zt215#27	Obelisk	MH	ΔAgo2::Ago2_gfp	426.937	420.646	98.5266	262	0.0169533	61.3674	62.2851	136.698
C	Zt202#61	Obelisk	MH	ΔAgo2	359.934	354.392	98.4602	32	0.0165364	8.89053	9.02956	148.055
C	Zt202#61	Obelisk	MH	ΔAgo2	303.28	298.498	98.4233	140	0.0150934	46.162	46.9014	156.215
C	Zt108#42	Obelisk	KH	ΔAgo1	276.727	271.867	98.2434	39	0.0164013	14.0933	14.3453	157.687
C	Zt108#59a	Obelisk	KH	ΔAgo1	372.602	367.193	98.5482	40	0.0166398	10.7353	10.8935	152.577
C	Zt215#43	Obelisk	KH	ΔAgo2::Ago2_gfp	356.758	351.79	98.6073	144	0.0169045	40.3635	40.9336	138.458
C	Zt215#27	Obelisk	KH	ΔAgo2::Ago2_gfp	413.891	407.987	98.5734	248	0.016857	59.9192	60.7863	146.775
C	Zt202#47	Obelisk	KH	ΔAgo2	382.52	377.442	98.6725	291	0.0167102	76.0745	77.098	145.14
C	Zt201#20	Obelisk	KH	ΔAgo1::Ago1_gfp	337.325	332.078	98.4447	177	0.0176118	52.4717	53.3007	155.658
C	Zt215#43	Obelisk	KH	ΔAgo2::Ago2_gfp	274.719	270.394	98.426	104	0.0170235	37.8569	38.4623	151.213
C	Zt201#20	Obelisk	KH	ΔAgo1::Ago1_gfp	337.79	332.697	98.4924	151	0.0150189	44.7024	45.3866	153.988
C	Zt202#47	Obelisk	KH	ΔAgo2	326.057	320.322	98.2411	99	0.0172462	30.3628	30.9064	143.511
C	Zt09	Obelisk	KH	wt	392.54	386.883	98.5587	32	0.016145	8.15203	8.27124	151.074
C	Zt201#8	Obelisk	KH	ΔAgo1::Ago1_gfp	366.714	361.485	98.5741	58	0.0175992	15.8161	16.0449	147.325
C	Zt215#27	Obelisk	KH	ΔAgo2::Ago2_gfp	336.393	331.103	98.4272	113	0.0159922	33.5916	34.1284	152.625
C	Zt108#42	Obelisk	KH	ΔAgo1	360.282	354.949	98.52	79	0.0156501	21.9273	22.2567	144.514
C	Zt108#59a	Obelisk	KH	ΔAgo1	374.605	369.085	98.5263	111	0.0174047	29.6312	30.0744	151.123
C	Zt09	Obelisk	KH	wt	350.955	345.902	98.5603	99	0.0161618	28.2088	28.6208	137.247
C	Zt09	Obelisk	KH	wt	348.097	343.412	98.6542	331	0.0162504	95.0884	96.3856	129.161
C	Zt202#47	Obelisk	KH	ΔAgo2	342.193	337.189	98.5374	124	0.0169977	36.2368	36.7747	148.037
C	Zt108#59a	Obelisk	KH	ΔAgo1	299.046	294.496	98.4785	78	0.01686	26.083	26.4859	159.512
C	Zt108#42	Obelisk	KH	ΔAgo1	307.038	301.55	98.2126	93	0.0160838	30.2894	30.8406	150.23
C	Zt215#43	Obelisk	KH	ΔAgo2::Ago2_gfp	319.479	314.714	98.5085	64	0.0161939	20.0326	20.3359	138.175
C	Zt215#43	Obelisk	KH	ΔAgo2::Ago2_gfp	261.53	257.431	98.4326	38	0.0147964	14.5299	14.7612	148.862
C	Zt201#20	Obelisk	KH	ΔAgo1::Ago1_gfp	293.065	287.969	98.2609	64	0.016152	21.8381	22.2246	156.959
C	Zt201#8	Obelisk	KH	ΔAgo1::Ago1_gfp	301.09	296.114	98.3472	58	0.0167277	19.2633	19.587	156.549
C	Zt09	Obelisk	KH	wt	297.587	292.509	98.2937	154	0.0159665	51.7496	52.648	130.474
C	Zt202#61	Obelisk	KH	ΔAgo2	247.677	243.109	98.1555	226	0.017445	91.2479	92.9625	157.145
C	Zt215#27	Obelisk	KH	ΔAgo2::Ago2_gfp	331.044	325.742	98.3986	74	0.0143743	22.3535	22.7173	153.782
C	Zt108#59a	Obelisk	KH	ΔAgo1	389.209	383.557	98.5479	76	0.016674	19.5268	19.8145	155.117
C	Zt09	Obelisk	KH	wt	424.466	418.905	98.6898	153	0.0158662	36.0453	36.5238	133.069
C	Zt202#47	Obelisk	KH	ΔAgo2	372.811	367.295	98.5205	258	0.0174363	69.204	70.2433	159.057
C	Zt202#47	Obelisk	KH	ΔAgo2	343.386	337.996	98.4302	91	0.0149922	26.5008	26.9234	158.481
C	Zt108#59a	Obelisk	KH	ΔAgo1	343.865	338.391	98.4083	172	0.0164515	50.0197	50.8287	152.966
C	Zt202#61	Obelisk	KH	ΔAgo2	363.808	358.23	98.4668	169	0.0171194	46.4531	47.1764	156.678
C	Zt201#8	Obelisk	KH	ΔAgo1::Ago1_gfp	367.036	361.796	98.5724	98	0.0157288	26.7004	27.0871	147.753
C	Zt202#61	Obelisk	KH	ΔAgo2	361.381	356.547	98.6622	156	0.0161547	43.1677	43.753	141.476
C	Zt108#42	Obelisk	KH	ΔAgo1	297.629	292.433	98.2544	258	0.0161256	86.6852	88.2253	152.392
C	Mock	Obelisk	KH	mock	281.439	276.911	98.3909	3	0.018936	1.06595	1.08338	172.691
C	Zt201#20	Obelisk	KH	ΔAgo1::Ago1_gfp	313.103	308.276	98.4581	72	0.0174388	22.9956	23.3557	155.605
C	Zt09	Obelisk	KH	wt	331.624	326.554	98.4712	159	0.0170989	47.9459	48.6902	147.873
C	Zt09	Obelisk	KH	wt	300.467	295.338	98.293	107	0.0166883	35.6112	36.2297	138.909
C	Zt201#20	Obelisk	KH	ΔAgo1::Ago1_gfp	354.048	348.563	98.4508	209	0.0169613	59.0315	59.9604	141.143
C	Zt202#61	Obelisk	KH	ΔAgo2	345.719	340.03	98.3544	303	0.0175896	87.6434	89.1098	157.543
C	Zt215#43	Obelisk	KH	ΔAgo2::Ago2_gfp	343.19	337.81	98.4324	184	0.0170876	53.6147	54.4685	152.553
C	Zt202#61	Obelisk	KH	ΔAgo2	350.467	345.084	98.4642	216	0.0171178	61.6321	62.5934	156.119
C	Zt201#20	Obelisk	KH	ΔAgo1::Ago1_gfp	387.824	382.428	98.6087	242	0.0170882	62.3994	63.2798	142.847
C	Zt108#42	Obelisk	KH	ΔAgo1	232.497	228.169	98.1384	44	0.016225	18.925	19.2839	150.317
C	Mock	Obelisk	KH	mock	172.92	168.539	97.4665	12	0.0159167	6.93961	7.11999	128.464
C	Zt201#8	Obelisk	KH	ΔAgo1::Ago1_gfp	310.128	304.585	98.2127	14	0.015496	4.51427	4.59642	127.521
C	Zt215#27	Obelisk	KH	ΔAgo2::Ago2_gfp	344.231	339.522	98.6321	152	0.0163914	44.1564	44.7688	151.229
C	Mock	Obelisk	KH	mock	368.091	363.198	98.6707	10	0.0141796	2.71672	2.75332	165.708
C	Zt201#20	Obelisk	KH	ΔAgo1::Ago1_gfp	266.597	261.49	98.0844	100	0.0173018	37.5098	38.2423	148.329
C	Zt09	Obelisk	KH	wt	314.099	308.612	98.2531	381	0.0168063	121.299	123.456	159.616
C	Zt202#61	Obelisk	KH	ΔAgo2	401.658	395.853	98.5546	198	0.016887	49.2956	50.0186	162.584
C	Zt202#47	Obelisk	KH	ΔAgo2	286.045	280.598	98.0958	270	0.0167972	94.3907	96.2229	153.081
C	Zt108#59a	Obelisk	KH	ΔAgo1	434.364	428.744	98.7061	173	0.016571	39.8283	40.3504	140.542
C	Zt09	Obelisk	KH	wt	293.825	288.819	98.296	120	0.017363	40.8406	41.5486	144.397
C	Zt09	Obelisk	KH	wt	367.67	362.217	98.5168	71	0.0159645	19.3108	19.6015	138.178
C	Zt215#43	Obelisk	KH	ΔAgo2::Ago2_gfp	325.725	320.32	98.3407	48	0.0170629	14.7364	14.985	143.895
C	Zt215#27	Obelisk	KH	ΔAgo2::Ago2_gfp	323.708	318.77	98.4745	427	0.0172135	131.909	133.952	155.447
C	Zt215#43	Obelisk	KH	ΔAgo2::Ago2_gfp	296.412	291.839	98.4571	160	0.0167516	53.9789	54.8248	153.866
C	Zt202#47	Obelisk	KH	ΔAgo2	349.318	343.526	98.342	208	0.0164493	59.5446	60.5485	147.728
C	Zt09	Obelisk	KH	wt	391.957	386.397	98.5815	186	0.0170818	47.4542	48.137	138.409
C	Zt09	Obelisk	KH	wt	344.191	338.662	98.3936	154	0.016225	44.7426	45.4731	138.906
C	Zt215#43	Obelisk	KH	ΔAgo2::Ago2_gfp	307.714	303.356	98.584	71	0.0156809	23.0734	23.4048	147.1
C	Zt201#20	Obelisk	KH	ΔAgo1::Ago1_gfp	334.96	329.931	98.4985	77	0.0156325	22.9878	23.3382	146.047
C	Zt09	Obelisk	KH	wt	334.41	233.967	69.9642	32	0.0131396	9.56909	13.6771	168.758
C	Zt09	Obelisk	KH	wt	351.079	345.649	98.4535	377	0.0169348	107.383	109.07	146.445
C	Zt09	Obelisk	KH	wt	378.717	373.23	98.5511	163	0.015771	43.0401	43.6728	129.415
C	Zt202#61	Obelisk	KH	ΔAgo2	297.051	291.85	98.2492	30	0.0150444	10.0993	10.2792	154.669
C	Zt108#42	Obelisk	KH	ΔAgo1	383.356	378.232	98.6633	232	0.0175433	60.5182	61.3381	146.836
C	Zt09	Obelisk	KH	wt	390.656	384.982	98.5475	100	0.0158168	25.598	25.9752	133.053
C	Zt215#43	Obelisk	KH	ΔAgo2::Ago2_gfp	309.649	304.527	98.3458	42	0.0158901	13.5638	13.7919	151.774
C	Zt202#61	Obelisk	KH	ΔAgo2	284.713	280.197	98.4138	172	0.0167428	60.4118	61.3854	159.493
C	Zt215#27	Obelisk	KH	ΔAgo2::Ago2_gfp	342.993	337.8	98.4858	172	0.0163813	50.1468	50.9178	143.611
C	Zt09	Obelisk	KH	wt	250.02	246.158	98.4553	74	0.0165745	29.5977	30.062	133.611
C	Zt202#61	Obelisk	KH	ΔAgo2	343.093	337.485	98.3655	76	0.0148788	22.1514	22.5195	161.369
C	Zt201#8	Obelisk	KH	ΔAgo1::Ago1_gfp	387.626	381.93	98.5308	71	0.0171363	18.3166	18.5898	138.722
C	Zt09	Obelisk	KH	wt	383.586	378.344	98.6333	129	0.017445	33.63	34.096	151.245
C	Zt202#47	Obelisk	KH	ΔAgo2	304.441	299.275	98.3031	106	0.0163309	34.8179	35.4189	164.844
C	Zt201#8	Obelisk	KH	ΔAgo1::Ago1_gfp	319.666	314.703	98.4475	338	0.0176329	105.735	107.403	144.842
C	Zt108#59a	Obelisk	KH	ΔAgo1	229.477	224.963	98.0326	109	0.0160087	47.4992	48.4525	141.918
C	Zt215#27	Obelisk	KH	ΔAgo2::Ago2_gfp	313.035	308.151	98.4399	188	0.0159389	60.0572	61.009	153.373
C	Zt202#61	Obelisk	KH	ΔAgo2	314.581	309.579	98.4102	139	0.0174772	44.1858	44.8996	157.742
C	Zt201#8	Obelisk	KH	ΔAgo1::Ago1_gfp	381.743	376.018	98.5002	195	0.0165549	51.0814	51.8592	143.772
C	Zt201#8	Obelisk	KH	ΔAgo1::Ago1_gfp	308.919	304.402	98.5378	31	0.0142273	10.035	10.1839	138.133
C	Zt215#27	Obelisk	KH	ΔAgo2::Ago2_gfp	337.028	331.717	98.4241	357	0.0169162	105.926	107.622	152.572
C	Zt215#27	Obelisk	KH	ΔAgo2::Ago2_gfp	341.1	335.811	98.4493	198	0.0164645	58.0474	58.9618	152.038
C	Zt108#42	Obelisk	KH	ΔAgo1	319.235	313.925	98.3365	185	0.0163932	57.951	58.9314	149.357
C	Zt202#47	Obelisk	KH	ΔAgo2	359.956	354.165	98.3911	97	0.0159509	26.9477	27.3884	151.98
C	Mock	Obelisk	KH	mock	315.401	310.361	98.4022	6	0.0123009	1.90234	1.93323	152.353
C	Zt108#59a	Obelisk	KH	ΔAgo1	289.354	284.52	98.3297	49	0.0167603	16.9343	17.222	158.953
C	Mock	Obelisk	KH	mock	295.221	290.278	98.3256	10	0.0127035	3.38729	3.44498	140.721
C	Zt108#42	Obelisk	KH	ΔAgo1	353.645	348.313	98.4923	256	0.0162533	72.3891	73.4972	146.1
C	Zt202#47	Obelisk	KH	ΔAgo2	323.898	318.501	98.3337	599	0.0161486	184.935	188.069	120.929
C	Zt202#61	Obelisk	KH	ΔAgo2	332.87	327.505	98.3883	271	0.0175027	81.4131	82.7468	150.556
C	Zt215#43	Obelisk	KH	ΔAgo2::Ago2_gfp	456.9	450.402	98.5779	152	0.0170036	33.2677	33.7476	147.411
C	Zt108#42	Obelisk	KH	ΔAgo1	349.711	344.546	98.5231	77	0.0172242	22.0182	22.3482	156.355
C	Zt09	Obelisk	KH	wt	314.752	309.823	98.434	121	0.0162177	38.443	39.0546	151.49
C	Zt201#20	Obelisk	KH	ΔAgo1::Ago1_gfp	304.594	299.702	98.3939	107	0.0162577	35.1288	35.7022	142.09
C	Zt108#42	Obelisk	KH	ΔAgo1	316.026	310.971	98.4004	64	0.0153971	20.2515	20.5807	151.37
C	Zt201#8	Obelisk	KH	ΔAgo1::Ago1_gfp	332.077	327.06	98.4892	136	0.017343	40.9544	41.5826	139.925
C	Zt108#42	Obelisk	KH	ΔAgo1	379.21	374.209	98.6814	46	0.0164531	12.1305	12.2926	150.415
C	Zt215#43	Obelisk	KH	ΔAgo2::Ago2_gfp	314.99	310.16	98.4665	134	0.0164736	42.541	43.2036	136.349
C	Zt201#20	Obelisk	KH	ΔAgo1::Ago1_gfp	324.683	319.626	98.4427	116	0.0173331	35.7272	36.2924	148.688
C	Zt215#43	Obelisk	KH	ΔAgo2::Ago2_gfp	335.754	330.432	98.4152	214	0.0167301	63.7372	64.7636	155.889
C	Zt09	Obelisk	KH	wt	419.982	414.734	98.7503	200	0.0163625	47.621	48.2237	146.749
C	Zt202#47	Obelisk	KH	ΔAgo2	346.272	341.052	98.4926	110	0.0169733	31.7669	32.2531	149.41
C	Zt108#42	Obelisk	KH	ΔAgo1	302.766	297.16	98.1487	236	0.016503	77.9481	79.4184	151.692
C	Zt108#59a	Obelisk	KH	ΔAgo1	348.96	343.771	98.5128	85	0.0153295	24.3581	24.7258	154.578
C	Zt09	Obelisk	KH	wt	260.936	255.744	98.0103	114	0.0165229	43.6889	44.5758	152.82
C	Zt201#20	Obelisk	KH	ΔAgo1::Ago1_gfp	333.616	328.206	98.3782	54	0.0163516	16.1863	16.4531	145.641
C	Zt201#8	Obelisk	KH	ΔAgo1::Ago1_gfp	371.057	365.378	98.4695	105	0.0167548	28.2975	28.7374	145.413
C	Zt09	Obelisk	KH	wt	286.764	282.233	98.42	24	0.0138106	8.36925	8.5036	135.634
C	Zt201#20	Obelisk	KH	ΔAgo1::Ago1_gfp	342.675	337.296	98.4305	207	0.0162608	60.4071	61.3704	159.36
C	Zt201#20	Obelisk	KH	ΔAgo1::Ago1_gfp	315.419	310.715	98.5087	164	0.0170195	51.9944	52.7815	148.298
C	Zt201#8	Obelisk	KH	ΔAgo1::Ago1_gfp	337.46	332.136	98.4224	67	0.0160897	19.8542	20.1724	149.189
C	Zt202#47	Obelisk	KH	ΔAgo2	340.418	335.099	98.4375	187	0.0165384	54.9325	55.8044	157.037
C	Zt09	Obelisk	KH	wt	221.192	216.659	97.9506	25	0.0156379	11.3024	11.5388	155.218
C	Zt201#20	Obelisk	KH	ΔAgo1::Ago1_gfp	358.762	353.348	98.4909	54	0.017768	15.0518	15.2824	147.634
C	Zt09	Obelisk	KH	wt	334.931	329.682	98.4326	155	0.0159443	46.2781	47.015	140.767
C	Zt09	Obelisk	KH	wt	382.938	377.302	98.5282	280	0.0167245	73.1189	74.2112	146.385
C	Zt09	Obelisk	KH	wt	293.67	289.025	98.4182	300	0.0173123	102.155	103.797	142.545
C	Zt215#43	Obelisk	KH	ΔAgo2::Ago2_gfp	356.947	351.37	98.4375	117	0.0161986	32.7779	33.2982	151.601
C	Zt202#47	Obelisk	KH	ΔAgo2	340.321	334.846	98.3912	125	0.0168259	36.73	37.3306	154.165
C	Zt108#59a	Obelisk	KH	ΔAgo1	400.453	395.081	98.6586	66	0.0155338	16.4814	16.7054	140.933
C	Zt108#59a	Obelisk	KH	ΔAgo1	336.699	331.476	98.449	35	0.0161542	10.395	10.5588	145.456
C	Mock	Obelisk	KH	mock	324.388	319.412	98.4658	5	0.0135087	1.54136	1.56538	168.212
C	Zt201#8	Obelisk	KH	ΔAgo1::Ago1_gfp	363.685	357.904	98.4103	117	0.0164777	32.1707	32.6903	133.72
C	Zt215#27	Obelisk	KH	ΔAgo2::Ago2_gfp	307.466	302.317	98.3254	93	0.0161848	30.2473	30.7624	156.275
C	Zt202#61	Obelisk	KH	ΔAgo2	363.671	358.539	98.5887	190	0.0170236	52.245	52.9928	161.523
C	Mock	Obelisk	KH	mock	325.991	320.881	98.4325	19	0.013019	5.82838	5.9212	157.408
C	Zt09	Obelisk	KH	wt	326.635	321.487	98.4238	344	0.0174164	105.316	107.003	147.682
C	Zt108#59a	Obelisk	KH	ΔAgo1	317.477	312.212	98.3415	68	0.0150703	21.4189	21.7801	152.2
C	Mock	Obelisk	KH	mock	433.839	428.576	98.787	4	0.0126364	0.922002	0.933323	172.373
C	Mock	Obelisk	KH	mock	366.95	228.225	62.1952	4	0.0161031	1.09007	1.75265	156.907
C	Zt202#47	Obelisk	KH	ΔAgo2	365.036	360.202	98.6757	401	0.0163418	109.852	111.327	150.944
C	Zt215#43	Obelisk	KH	ΔAgo2::Ago2_gfp	356.637	351.786	98.6397	30	0.0158198	8.4119	8.52791	154.186
C	Zt09	Obelisk	KH	wt	436.874	362.064	82.8761	24	0.0122637	5.49358	6.62867	151.321
C	Zt202#61	Obelisk	KH	ΔAgo2	324.823	320.007	98.5173	135	0.016832	41.5611	42.1866	147.822
C	Zt108#42	Obelisk	KH	ΔAgo1	329.341	324.484	98.5253	58	0.016211	17.6109	17.8745	151.99
C	Zt108#59a	Obelisk	KH	ΔAgo1	315.563	310.649	98.4429	232	0.015916	73.5195	74.6824	155.54
C	Zt108#59a	Obelisk	KH	ΔAgo1	351.175	346.138	98.5655	113	0.0162812	32.1777	32.646	138.475
C	Zt202#47	Obelisk	KH	ΔAgo2	291.557	286.379	98.2242	129	0.016377	44.2452	45.0451	151.741
C	Mock	Obelisk	KH	mock	246.407	241.442	97.985	20	0.0157452	8.11665	8.28356	130.242
C	Zt09	Obelisk	KH	wt	311.573	306.149	98.2593	79	0.015803	25.3552	25.8044	160.852
C	Zt201#8	Obelisk	KH	ΔAgo1::Ago1_gfp	370.279	364.906	98.5492	175	0.0169465	47.2617	47.9575	146.81
C	Zt108#59a	Obelisk	KH	ΔAgo1	340.332	334.824	98.3817	111	0.0151238	32.6152	33.1517	145.012
C	Mock	Obelisk	KH	mock	289.618	267.467	92.3516	6	0.0121518	2.0717	2.24327	162.821
C	Zt108#42	Obelisk	KH	ΔAgo1	388.656	383.062	98.5608	37	0.0161272	9.51999	9.65901	148.901
C	Mock	Obelisk	KH	mock	365.987	360.884	98.6057	10	0.0131061	2.73234	2.77097	162.265
C	Zt108#59a	Obelisk	KH	ΔAgo1	284.556	280.304	98.5059	134	0.0165837	47.091	47.8052	154.019
C	Zt202#47	Obelisk	KH	ΔAgo2	372.163	366.686	98.5284	94	0.0170024	25.2577	25.635	135.523
C	Zt09	Obelisk	KH	wt	358.669	353.209	98.4779	103	0.0164374	28.7173	29.1612	124.997
C	Zt09	Obelisk	KH	wt	359.178	353.919	98.5357	215	0.016361	59.8589	60.7484	149.854
C	Zt201#20	Obelisk	KH	ΔAgo1::Ago1_gfp	338.556	333.356	98.4642	172	0.0171563	50.8041	51.5965	153.332
C	Zt108#42	Obelisk	KH	ΔAgo1	327.872	322.471	98.3526	87	0.0162007	26.5347	26.9792	147.291
C	Zt215#27	Obelisk	KH	ΔAgo2::Ago2_gfp	332.3	327.283	98.4904	170	0.016624	51.1586	51.9428	147.263
C	Zt202#61	Obelisk	KH	ΔAgo2	249.559	244.61	98.0171	198	0.01707	79.34	80.9451	156.287
C	Zt09	Obelisk	KH	wt	363.417	357.959	98.4981	378	0.0168568	104.013	105.599	153.49
C	Zt215#27	Obelisk	KH	ΔAgo2::Ago2_gfp	329.374	324.311	98.4627	79	0.0157294	23.9849	24.3594	140.899
C	Zt201#20	Obelisk	KH	ΔAgo1::Ago1_gfp	406.798	401.547	98.7093	179	0.0170451	44.0022	44.5776	139.166
C	Zt108#59a	Obelisk	KH	ΔAgo1	382.239	376.762	98.5671	82	0.0156667	21.4525	21.7644	147.086
C	Zt202#61	Obelisk	KH	ΔAgo2	280.471	275.745	98.3149	136	0.0162017	48.4898	49.3209	157.705
C	Zt201#8	Obelisk	KH	ΔAgo1::Ago1_gfp	347.483	342.091	98.4481	62	0.0153599	17.8426	18.1239	154.923
C	Zt215#43	Obelisk	KH	ΔAgo2::Ago2_gfp	322.71	317.265	98.3126	123	0.0170668	38.1147	38.7689	153.138
C	Zt09	Obelisk	KH	wt	316.328	311.108	98.3501	60	0.0165802	18.9677	19.2859	154.239
C	Zt215#43	Obelisk	KH	ΔAgo2::Ago2_gfp	416.417	410.881	98.6704	246	0.0172795	59.0753	59.8714	144.445
C	Zt108#42	Obelisk	KH	ΔAgo1	322.062	316.722	98.3419	218	0.0166037	67.6888	68.8301	140.19
C	Zt215#27	Obelisk	KH	ΔAgo2::Ago2_gfp	410.791	405.287	98.6602	341	0.0167799	83.0106	84.1379	142.328
C	Zt215#43	Obelisk	KH	ΔAgo2::Ago2_gfp	232.482	228.118	98.1227	39	0.0144973	16.7755	17.0964	149.629
C	Zt202#61	Obelisk	KH	ΔAgo2	373.483	367.741	98.4624	243	0.0172499	65.0632	66.0792	150.99
C	Zt202#61	Obelisk	KH	ΔAgo2	192.032	187.986	97.8931	122	0.0155971	63.5312	64.8985	146.519
C	Zt108#42	Obelisk	KH	ΔAgo1	356.949	351.559	98.4898	78	0.0164815	21.8518	22.1869	147.512
C	Zt201#20	Obelisk	KH	ΔAgo1::Ago1_gfp	287.983	282.89	98.2315	57	0.01688	19.7928	20.1492	162.713
C	Zt201#8	Obelisk	KH	ΔAgo1::Ago1_gfp	219.447	214.316	97.662	125	0.018336	56.9613	58.325	154.961
C	Zt215#27	Obelisk	KH	ΔAgo2::Ago2_gfp	355.103	349.778	98.5004	427	0.0169097	120.247	122.078	157.475
C	Zt215#27	Obelisk	KH	ΔAgo2::Ago2_gfp	231.122	226.246	97.8903	167	0.0153558	72.2561	73.8134	156.205
C	Zt202#47	Obelisk	KH	ΔAgo2	213.653	208.685	97.675	170	0.0163662	79.5684	81.4624	165.969
C	Zt201#8	Obelisk	KH	ΔAgo1::Ago1_gfp	333.098	328.12	98.5057	134	0.0170544	40.2284	40.8387	145.76
C	Zt215#27	Obelisk	KH	ΔAgo2::Ago2_gfp	259.71	254.985	98.1807	84	0.017003	32.3438	32.9431	147.844
C	Zt215#27	Obelisk	KH	ΔAgo2::Ago2_gfp	354.91	350.376	98.7226	14	0.014218	3.94467	3.99571	164.464
C	Zt215#43	Obelisk	KH	ΔAgo2::Ago2_gfp	260.456	255.834	98.2254	255	0.0166223	97.9051	99.674	143.784
C	Zt201#8	Obelisk	KH	ΔAgo1::Ago1_gfp	407.52	401.462	98.5135	421	0.0175587	103.308	104.867	143.908
C	Zt09	Obelisk	KH	wt	399.479	394.081	98.6487	339	0.0165108	84.8605	86.0229	130.721
C	Zt215#27	Obelisk	KH	ΔAgo2::Ago2_gfp	360.869	355.251	98.4432	124	0.0162618	34.3615	34.9049	156.147
C	Zt09	Obelisk	KH	wt	188.848	184.552	97.7252	66	0.0168553	34.9488	35.7623	150.832
C	Zt108#59a	Obelisk	KH	ΔAgo1	337.627	332.274	98.4147	183	0.016257	54.2018	55.075	148.122
C	Zt108#42	Obelisk	KH	ΔAgo1	382.688	377.187	98.5624	28	0.0152883	7.31666	7.42338	152.878
C	Zt201#20	Obelisk	KH	ΔAgo1::Ago1_gfp	432.82	427.282	98.7206	83	0.0160114	19.1766	19.4251	152.264
C	Zt09	Obelisk	KH	wt	377.838	372.13	98.4894	59	0.015451	15.6152	15.8547	156.732
C	Zt202#47	Obelisk	KH	ΔAgo2	322.86	318.261	98.5756	166	0.0165962	51.4155	52.1584	148.388
C	Zt202#61	Obelisk	KH	ΔAgo2	371.442	365.901	98.5083	115	0.0158697	30.9605	31.4293	138.585
C	Zt201#8	Obelisk	KH	ΔAgo1::Ago1_gfp	356.566	351.187	98.4914	125	0.0160852	35.0566	35.5936	137.789
D	Zt09	Obelisk	MH	wt	432.723	426.236	98.5008	214	0.0175662	49.4543	50.207	146.93
D	Zt108#59a	Obelisk	MH	ΔAgo1	224.61	219.755	97.8386	44	0.0163165	19.5895	20.0223	151.072
D	Zt201#20	Obelisk	MH	ΔAgo1::Ago1_gfp	366.374	360.68	98.4457	173	0.0162013	47.2194	47.965	152.284
D	Zt202#47	Obelisk	MH	ΔAgo2	417.891	410.85	98.3151	253	0.0170366	60.5421	61.5796	143.587
D	Zt215#27	Obelisk	MH	ΔAgo2::Ago2_gfp	371.706	365.94	98.4488	205	0.0165264	55.1511	56.0201	145.495
D	Zt201#20	Obelisk	MH	ΔAgo1::Ago1_gfp	453.887	447.712	98.6396	210	0.0171148	46.2671	46.9052	156.169
D	Zt09	Obelisk	MH	wt	205.653	200.774	97.6272	55	0.0158103	26.744	27.394	146.859
D	Zt108#42	Obelisk	MH	ΔAgo1	357.64	350.411	97.9785	22	0.0143138	6.15143	6.27835	129.041
D	Zt202#61	Obelisk	MH	ΔAgo2	269.273	264.286	98.1478	136	0.0173529	50.5063	51.4594	136.269
D	Zt215#43	Obelisk	MH	ΔAgo2::Ago2_gfp	407.379	401.399	98.5322	191	0.0166862	46.8851	47.5836	143.532
D	Zt202#47	Obelisk	MH	ΔAgo2	237.902	232.136	97.5766	15	0.0149997	6.30513	6.46172	144.705
D	Zt201#20	Obelisk	MH	ΔAgo1::Ago1_gfp	324.259	318.771	98.3075	328	0.0170113	101.154	102.895	141.788
D	Zt201#8	Obelisk	MH	ΔAgo1::Ago1_gfp	501.557	494.711	98.6351	196	0.0163358	39.0783	39.6191	141.484
D	Zt202#47	Obelisk	MH	ΔAgo2	307.102	301.585	98.2034	82	0.014963	26.7012	27.1897	142.707
D	Zt201#20	Obelisk	MH	ΔAgo1::Ago1_gfp	368.667	362.495	98.326	104	0.0161977	28.2097	28.69	141.874
D	Zt202#47	Obelisk	MH	ΔAgo2	345.365	339.628	98.3388	84	0.0166675	24.3221	24.733	146.574
D	Mock	Obelisk	MH	mock	532.769	177.477	33.3122	6	0.0154321	1.12619	3.38072	148.709
D	Zt108#42	Obelisk	MH	ΔAgo1	368.063	362.423	98.4677	32	0.0158375	8.69417	8.82946	148.309
D	Zt108#42	Obelisk	MH	ΔAgo1	321.915	316.388	98.2832	36	0.0156557	11.1831	11.3784	126.233
D	Zt215#27	Obelisk	MH	ΔAgo2::Ago2_gfp	315.028	309.341	98.195	57	0.0165425	18.0937	18.4262	155.686
D	Zt201#8	Obelisk	MH	ΔAgo1::Ago1_gfp	465.359	458.328	98.4892	219	0.0159682	47.0604	47.7823	142.842
D	Zt201#8	Obelisk	MH	ΔAgo1::Ago1_gfp	482.943	477.136	98.7976	291	0.0167502	60.2555	60.9889	142.993
D	Zt215#27	Obelisk	MH	ΔAgo2::Ago2_gfp	297.436	292.255	98.2581	86	0.0158274	28.9138	29.4264	143.231
D	Zt201#8	Obelisk	MH	ΔAgo1::Ago1_gfp	514.615	507.395	98.5969	378	0.0173657	73.4529	74.4982	142.784
D	Zt108#59a	Obelisk	MH	ΔAgo1	436.691	430.926	98.6798	88	0.0161742	20.1515	20.4211	130.575
D	Zt215#27	Obelisk	MH	ΔAgo2::Ago2_gfp	389.627	383.699	98.4785	118	0.0168498	30.2854	30.7533	156.264
D	Zt202#61	Obelisk	MH	ΔAgo2	271.408	266.91	98.3428	123	0.0157467	45.3192	46.0829	141.154
D	Zt201#20	Obelisk	MH	ΔAgo1::Ago1_gfp	284.343	278.973	98.1113	5	0.0130614	1.75844	1.79229	157.103
D	Zt201#20	Obelisk	MH	ΔAgo1::Ago1_gfp	155.638	152.189	97.7838	116	0.0169167	74.532	76.2212	158.763
D	Zt108#42	Obelisk	MH	ΔAgo1	334.377	328.6	98.2723	27	0.0143138	8.07471	8.21667	136.605
D	Mock	Obelisk	MH	mock	486.802	0	0	0		0	0
D	Zt201#8	Obelisk	MH	ΔAgo1::Ago1_gfp	157.487	153.439	97.4298	33	0.0160082	20.9541	21.5069	148.186
D	Zt09	Obelisk	MH	wt	506.946	499.566	98.5443	152	0.0173302	29.9835	30.4264	150.151
D	Zt108#59a	Obelisk	MH	ΔAgo1	302.843	297.239	98.1493	35	0.0159114	11.5571	11.775	155.773
D	Zt215#27	Obelisk	MH	ΔAgo2::Ago2_gfp	437.366	431.187	98.5873	368	0.0171387	84.14	85.3457	140.532
D	Zt108#59a	Obelisk	MH	ΔAgo1	306.501	300.311	97.9805	30	0.0142095	9.78791	9.98965	141.724
D	Zt201#8	Obelisk	MH	ΔAgo1::Ago1_gfp	225.88	220.899	97.795	207	0.0160253	91.6415	93.7078	154.852
D	Zt215#27	Obelisk	MH	ΔAgo2::Ago2_gfp	360.725	355.305	98.4975	77	0.0160333	21.3459	21.6715	149.582
D	Zt09	Obelisk	MH	wt	471.913	464.744	98.481	60	0.0151488	12.7142	12.9103	141.794
D	Zt108#59a	Obelisk	MH	ΔAgo1	348.136	342.525	98.3885	27	0.0151422	7.7556	7.88263	137.014
D	Zt108#42	Obelisk	MH	ΔAgo1	331.811	326.06	98.2666	161	0.0164865	48.5216	49.3775	145.1
D	Zt201#8	Obelisk	MH	ΔAgo1::Ago1_gfp	437.923	431.687	98.576	222	0.0166289	50.6938	51.4261	129.854
D	Zt09	Obelisk	MH	wt	372.254	366.357	98.4157	34	0.0147874	9.13354	9.28058	141.694
D	Zt215#43	Obelisk	MH	ΔAgo2::Ago2_gfp	138.295	133.945	96.8545	14	0.0143777	10.1233	10.4521	163.116
D	Zt201#8	Obelisk	MH	ΔAgo1::Ago1_gfp	455.675	449.167	98.5717	157	0.0167384	34.4544	34.9536	144.425
D	Zt108#42	Obelisk	MH	ΔAgo1	255.204	249.24	97.6629	28	0.014825	10.9716	11.2342	136.143
D	Zt202#61	Obelisk	MH	ΔAgo2	378.947	373.42	98.5414	135	0.0171435	35.625	36.1524	146.676
D	Zt108#42	Obelisk	MH	ΔAgo1	332.447	325.371	97.8716	29	0.0137894	8.7232	8.91291	132.438
D	Mock	Obelisk	MH	mock	352.745	0	0	0		0	0
D	Zt215#27	Obelisk	MH	ΔAgo2::Ago2_gfp	389.529	383.183	98.3708	32	0.0157256	8.21504	8.3511	144.985
D	Zt108#42	Obelisk	MH	ΔAgo1	345.899	339.85	98.2512	74	0.0156134	21.3935	21.7743	132.705
D	Zt202#61	Obelisk	MH	ΔAgo2	363.116	356.943	98.2998	52	0.0163439	14.3205	14.5682	146.792
D	Zt09	Obelisk	MH	wt	468.107	462.277	98.7546	87	0.0153832	18.5855	18.8199	140.476
D	Zt09	Obelisk	MH	wt	318.227	312.329	98.1467	48	0.015721	15.0836	15.3684	156.276
D	Zt108#59a	Obelisk	MH	ΔAgo1	368.719	362.116	98.2093	43	0.0139393	11.662	11.8746	120.521
D	Mock	Obelisk	MH	mock	523.378	0	0	0		0	0
D	Zt09	Obelisk	MH	wt	332.171	326.402	98.2633	330	0.0168255	99.3464	101.102	149.524
D	Zt201#20	Obelisk	MH	ΔAgo1::Ago1_gfp	554.445	546.997	98.6567	538	0.017203	97.0339	98.3552	136.195
D	Zt09	Obelisk	MH	wt	433.814	427.637	98.5763	63	0.0156344	14.5224	14.7321	130.472
D	Zt202#47	Obelisk	MH	ΔAgo2	391.102	385.708	98.6209	166	0.016933	42.4442	43.0377	153.074
D	Zt215#43	Obelisk	MH	ΔAgo2::Ago2_gfp	428.007	421.721	98.5313	129	0.0162487	30.1397	30.589	140.9
D	Zt215#43	Obelisk	MH	ΔAgo2::Ago2_gfp	227.253	222.845	98.06	195	0.0164448	85.8073	87.5048	135.332
D	Zt215#43	Obelisk	MH	ΔAgo2::Ago2_gfp	318.371	312.251	98.0777	263	0.0166558	82.6081	84.2272	142.877
D	Mock	Obelisk	MH	mock	677.752	108.31	15.9808	1	0.0192342	0.147547	0.923275	144.581
D	Zt202#47	Obelisk	MH	ΔAgo2	360.434	354.765	98.4274	99	0.0168486	27.4669	27.9058	135.069
D	Zt09	Obelisk	MH	wt	271.762	266.223	97.9617	96	0.0151712	35.325	36.06	153.437
D	Mock	Obelisk	MH	mock	474.967	0	0	0		0	0
D	Zt201#8	Obelisk	MH	ΔAgo1::Ago1_gfp	390.674	384.564	98.436	135	0.0160666	34.5557	35.1047	138.758
D	Zt09	Obelisk	MH	wt	464.591	458.229	98.6304	341	0.0173676	73.3978	74.417	149.949
D	Zt09	Obelisk	MH	wt	196.914	192.515	97.7661	46	0.0157919	23.3605	23.8943	149.905
D	Zt09	Obelisk	MH	wt	269.631	264.471	98.0862	21	0.0138026	7.78843	7.94039	144.911
D	Zt215#27	Obelisk	MH	ΔAgo2::Ago2_gfp	417.575	401.543	96.1607	52	0.0150708	12.4529	12.95	169.771
D	Zt215#43	Obelisk	MH	ΔAgo2::Ago2_gfp	525.351	518.436	98.6838	307	0.0172512	58.4371	59.2165	136.636
D	Zt201#8	Obelisk	MH	ΔAgo1::Ago1_gfp	500.438	493.486	98.6108	327	0.016839	65.3427	66.2633	145.829
D	Zt09	Obelisk	MH	wt	272.418	267.278	98.113	56	0.0162948	20.5566	20.952	143.756
D	Zt108#42	Obelisk	MH	ΔAgo1	401.34	395.207	98.4719	53	0.0158414	13.2058	13.4107	150.71
D	Zt202#47	Obelisk	MH	ΔAgo2	313.737	308.161	98.223	62	0.016875	19.7618	20.1193	145.162
D	Zt108#42	Obelisk	MH	ΔAgo1	393.776	387.64	98.4416	66	0.0149306	16.7608	17.0261	141.53
D	Mock	Obelisk	MH	mock	370.269	365.115	98.6081	20	0.0159912	5.40148	5.47772	168.313
D	Zt202#61	Obelisk	MH	ΔAgo2	421.387	414.531	98.373	583	0.0162258	138.353	140.641	150.495
D	Zt215#43	Obelisk	MH	ΔAgo2::Ago2_gfp	347.257	342.099	98.5145	140	0.0167037	40.316	40.9239	134.449
D	Zt202#47	Obelisk	MH	ΔAgo2	359.543	353.104	98.209	58	0.0172522	16.1316	16.4258	136.226
D	Zt215#43	Obelisk	MH	ΔAgo2::Ago2_gfp	241.658	236.458	97.8484	36	0.0172834	14.8971	15.2247	158.448
D	Zt108#42	Obelisk	MH	ΔAgo1	468.047	461.221	98.5415	94	0.0156272	20.0834	20.3807	147.705
D	Zt201#20	Obelisk	MH	ΔAgo1::Ago1_gfp	372.091	366.277	98.4376	518	0.0170538	139.213	141.423	151.355
D	Zt108#59a	Obelisk	MH	ΔAgo1	443.147	437.323	98.6858	155	0.0168389	34.9771	35.4429	134.712
D	Zt215#27	Obelisk	MH	ΔAgo2::Ago2_gfp	312.58	306.969	98.2048	36	0.015867	11.517	11.7276	145.158
D	Zt108#59a	Obelisk	MH	ΔAgo1	146.819	142.783	97.251	10	0.00930399	6.8111	7.00363	137.605
D	Zt201#20	Obelisk	MH	ΔAgo1::Ago1_gfp	436.654	429.813	98.4333	162	0.0166525	37.1003	37.6908	153.914
D	Zt09	Obelisk	MH	wt	264.704	259.638	98.0861	39	0.0169747	14.7334	15.0209	149.197
D	Zt09	Obelisk	MH	wt	319.961	313.763	98.0631	54	0.0164427	16.8771	17.2104	156.093
D	Zt09	Obelisk	MH	wt	443.382	436.847	98.5262	109	0.0165996	24.5838	24.9515	154.231
D	Zt09	Obelisk	MH	wt	419.416	413.247	98.5292	75	0.0161031	17.882	18.1489	146.087
D	Zt201#8	Obelisk	MH	ΔAgo1::Ago1_gfp	342.906	336.616	98.1657	48	0.0139411	13.998	14.2596	133.87
D	Zt09	Obelisk	MH	wt	250.59	245.653	98.0301	56	0.0161829	22.3473	22.7963	146.498
D	Zt201#8	Obelisk	MH	ΔAgo1::Ago1_gfp	295.407	289.951	98.153	141	0.0169215	47.7308	48.629	147.941
D	Zt215#43	Obelisk	MH	ΔAgo2::Ago2_gfp	454.471	448.152	98.6096	283	0.017151	62.2702	63.1483	149.439
D	Zt215#43	Obelisk	MH	ΔAgo2::Ago2_gfp	441.928	434.906	98.4111	146	0.0174542	33.037	33.5704	154.712
D	Zt201#20	Obelisk	MH	ΔAgo1::Ago1_gfp	309.66	303.518	98.0164	26	0.0149848	8.39631	8.56623	128.25
D	Zt108#42	Obelisk	MH	ΔAgo1	352.902	346.796	98.2697	34	0.0149059	9.63439	9.80403	141.235
D	Zt202#47	Obelisk	MH	ΔAgo2	326.504	320.868	98.2738	118	0.0172251	36.1404	36.7752	139.504
D	Zt09	Obelisk	MH	wt	302.582	296.681	98.0497	240	0.0165671	79.3173	80.895	152.866
D	Zt202#47	Obelisk	MH	ΔAgo2	280.629	275.74	98.2577	55	0.014997	19.5988	19.9463	133.917
D	Zt215#27	Obelisk	MH	ΔAgo2::Ago2_gfp	421.219	414.595	98.4275	83	0.0158498	19.7047	20.0195	151.71
D	Zt202#61	Obelisk	MH	ΔAgo2	396.293	390.248	98.4746	91	0.0163046	22.9628	23.3185	144.916
D	Zt108#42	Obelisk	MH	ΔAgo1	275.011	269.71	98.0723	42	0.016774	15.2721	15.5723	134.218
D	Zt09	Obelisk	MH	wt	235.781	231.141	98.0321	23	0.0150529	9.75482	9.95064	153.247
D	Zt215#27	Obelisk	MH	ΔAgo2::Ago2_gfp	580.763	573.798	98.8007	105	0.013236	18.0797	18.2991	154.921
D	Zt09	Obelisk	MH	wt	205.016	200.891	97.9879	18	0.0167243	8.77978	8.96006	165.131
D	Zt108#59a	Obelisk	MH	ΔAgo1	357.35	351.801	98.4471	15	0.0167591	4.19756	4.26377	129.521
D	Zt202#47	Obelisk	MH	ΔAgo2	362.791	356.772	98.3408	263	0.0164857	72.4935	73.7166	151.922
D	Zt201#20	Obelisk	MH	ΔAgo1::Ago1_gfp	335.773	329.605	98.1629	199	0.0167729	59.2662	60.3753	156.428
D	Zt202#61	Obelisk	MH	ΔAgo2	361.797	355.436	98.2418	190	0.0162702	52.5157	53.4555	156.025
D	Zt201#20	Obelisk	MH	ΔAgo1::Ago1_gfp	431.25	424.646	98.4687	207	0.017888	48	48.7465	151.527
D	Zt202#47	Obelisk	MH	ΔAgo2	421.955	415.762	98.5323	120	0.0169604	28.439	28.8627	142.663
D	Zt202#61	Obelisk	MH	ΔAgo2	187.784	183.276	97.5994	80	0.0165392	42.602	43.6499	163.59
D	Mock	Obelisk	MH	mock	463.742	457.779	98.714	4	0.013531	0.862548	0.873785	160.468
D	Zt215#43	Obelisk	MH	ΔAgo2::Ago2_gfp	371.287	364.831	98.2611	316	0.0169255	85.1093	86.6155	133.963
D	Zt202#61	Obelisk	MH	ΔAgo2	445.563	438.958	98.5174	344	0.0173891	77.2056	78.3675	147.136
D	Zt202#47	Obelisk	MH	ΔAgo2	407.749	401.298	98.418	172	0.0155413	42.1828	42.8609	150.528
D	Zt108#42	Obelisk	MH	ΔAgo1	245.269	240.098	97.8919	53	0.0155882	21.6089	22.0743	149.669
D	Zt201#20	Obelisk	MH	ΔAgo1::Ago1_gfp	232.593	126.37	54.3311	13	0.0139353	5.58917	10.2872	167.36
D	Zt201#8	Obelisk	MH	ΔAgo1::Ago1_gfp	298.255	292.18	97.9633	116	0.0159064	38.893	39.7015	150.391
D	Zt202#61	Obelisk	MH	ΔAgo2	473.36	466.77	98.6079	405	0.0163482	85.5586	86.7664	133.806
D	Zt09	Obelisk	MH	wt	347.966	342.558	98.4457	94	0.0162125	27.0141	27.4406	139.203
D	Zt215#27	Obelisk	MH	ΔAgo2::Ago2_gfp	447.894	440.996	98.4598	94	0.0147802	20.9871	21.3154	147.271
D	Zt108#42	Obelisk	MH	ΔAgo1	295.474	289.457	97.9637	40	0.0148841	13.5376	13.819	130.865
D	Zt201#20	Obelisk	MH	ΔAgo1::Ago1_gfp	161.993	158.103	97.5991	56	0.0164146	34.5695	35.4199	161.924
D	Zt215#43	Obelisk	MH	ΔAgo2::Ago2_gfp	402.387	396.357	98.5013	176	0.0173382	43.739	44.4045	147.749
D	Zt215#27	Obelisk	MH	ΔAgo2::Ago2_gfp	264.363	259.208	98.05	79	0.0164371	29.8831	30.4774	124.993
D	Zt202#61	Obelisk	MH	ΔAgo2	213.729	209.065	97.8178	201	0.0165281	94.0443	96.1423	141.879
D	Zt108#59a	Obelisk	MH	ΔAgo1	238.828	233.515	97.7755	35	0.0146972	14.6549	14.9883	163.387
D	Zt215#27	Obelisk	MH	ΔAgo2::Ago2_gfp	392.165	386.444	98.5412	133	0.0166344	33.9143	34.4164	139.481
D	Zt202#47	Obelisk	MH	ΔAgo2	294.693	289.434	98.2154	126	0.0167492	42.7564	43.5332	143.032
D	Zt215#43	Obelisk	MH	ΔAgo2::Ago2_gfp	280.787	275.156	97.9944	142	0.0175867	50.5721	51.6072	154.649
D	Zt202#61	Obelisk	MH	ΔAgo2	371.069	365.328	98.4528	105	0.0165205	28.2966	28.7413	148.035
D	Zt215#43	Obelisk	MH	ΔAgo2::Ago2_gfp	332.99	327.338	98.3025	222	0.016905	66.6686	67.8199	143.466
D	Zt09	Obelisk	MH	wt	181.274	177.258	97.7846	80	0.0161646	44.132	45.1319	143.678
D	Zt09	Obelisk	MH	wt	432.606	425.817	98.4306	89	0.0156005	20.573	20.901	146.302
D	Zt108#59a	Obelisk	MH	ΔAgo1	425.303	418.39	98.3745	45	0.0140256	10.5807	10.7555	130.462
D	Zt09	Obelisk	MH	wt	405.419	399.566	98.5563	38	0.0159265	9.37301	9.51031	153.365
D	Zt108#59a	Obelisk	MH	ΔAgo1	372.079	366.537	98.5106	30	0.015611	8.0628	8.18471	138.385
D	Zt201#8	Obelisk	MH	ΔAgo1::Ago1_gfp	428.105	421.582	98.4764	268	0.0170444	62.6015	63.5701	159.914
D	Mock	Obelisk	MH	mock	421.492	415.993	98.6954	32	0.015516	7.59208	7.69243	165.393
D	Zt215#43	Obelisk	MH	ΔAgo2::Ago2_gfp	234.616	229.914	97.996	64	0.017424	27.2786	27.8364	142.664
D	Mock	Obelisk	MH	mock	468.905	462.668	98.67	112	0.0162708	23.8854	24.2074	141.52
D	Zt09	Obelisk	MH	wt	357.888	351.97	98.3464	70	0.0161797	19.5592	19.8881	129.922
D	Zt09	Obelisk	MH	wt	373.413	367.906	98.5252	50	0.0164967	13.39	13.5904	148.317
D	Zt201#8	Obelisk	MH	ΔAgo1::Ago1_gfp	512.264	0	0	0		0	0
D	Zt215#27	Obelisk	MH	ΔAgo2::Ago2_gfp	276.233	270.734	98.0095	24	0.0160471	8.68833	8.86478	133.898
D	Zt202#47	Obelisk	MH	ΔAgo2	458.908	452.536	98.6116	174	0.0172188	37.9161	38.45	146.86
D	Zt09	Obelisk	MH	wt	387.478	381.552	98.4708	53	0.0162297	13.6782	13.8906	139.772
D	Zt201#20	Obelisk	MH	ΔAgo1::Ago1_gfp	260.513	256.578	98.4895	146	0.0162991	56.0432	56.9027	155.525
D	Zt201#20	Obelisk	MH	ΔAgo1::Ago1_gfp	507.201	500.414	98.6619	76	0.0159736	14.9842	15.1874	142.239
D	Zt108#59a	Obelisk	MH	ΔAgo1	330.599	324.307	98.097	18	0.0135683	5.44467	5.55029	129.449
D	Zt215#27	Obelisk	MH	ΔAgo2::Ago2_gfp	372.911	367.173	98.4614	32	0.0175848	8.58115	8.71524	129.167
D	Zt108#59a	Obelisk	MH	ΔAgo1	261.334	256.022	97.9673	83	0.0149983	31.7601	32.4191	150.297
D	Zt202#47	Obelisk	MH	ΔAgo2	371.424	365.527	98.4125	115	0.0176356	30.9619	31.4614	142.929
D	Zt202#61	Obelisk	MH	ΔAgo2	417.257	410.435	98.3652	198	0.0170022	47.4528	48.2415	142.351
D	Zt202#47	Obelisk	MH	ΔAgo2	395.733	389.202	98.3496	111	0.0157847	28.0492	28.5199	141.606
D	Zt201#8	Obelisk	MH	ΔAgo1::Ago1_gfp	250.677	245.688	98.01	126	0.0162451	50.2639	51.2845	156.651
D	Zt215#27	Obelisk	MH	ΔAgo2::Ago2_gfp	421.255	415.107	98.5405	99	0.015344	23.5012	23.8493	152.432
D	Zt09	Obelisk	MH	wt	426.975	420.848	98.5652	39	0.0168027	9.13403	9.26699	155.388
D	Mock	Obelisk	MH	mock	367.011	60.2603	16.4192	0	NaN	0	0	NaN
D	Zt108#59a	Obelisk	MH	ΔAgo1	439.45	432.185	98.3468	64	0.0156837	14.5637	14.8085	133.164
D	Zt09	Obelisk	MH	wt	369.638	363.611	98.3696	257	0.0163485	69.5275	70.6798	134.953
D	Zt201#20	Obelisk	MH	ΔAgo1::Ago1_gfp	316.567	310.869	98.2	189	0.0175515	59.703	60.7974	148.935
D	Zt09	Obelisk	MH	wt	414.824	408.269	98.42	356	0.0165617	85.8196	87.1974	143.653
D	Zt202#61	Obelisk	MH	ΔAgo2	445.853	440.007	98.6886	90	0.0168386	20.186	20.4542	124.806
D	Zt201#8	Obelisk	MH	ΔAgo1::Ago1_gfp	335.693	329.773	98.2365	122	0.0165944	36.3427	36.9951	146.727
D	Zt09	Obelisk	MH	wt	227.941	223.41	98.0125	103	0.0162507	45.1872	46.1035	152.088
D	Zt09	Obelisk	MH	wt	339.669	334.137	98.3711	77	0.0160856	22.6691	23.0445	135.007
D	Zt108#59a	Obelisk	MH	ΔAgo1	377.355	371.295	98.3942	93	0.0164157	24.6452	25.0475	148.718
D	Zt215#43	Obelisk	MH	ΔAgo2::Ago2_gfp	553.856	546.909	98.7456	361	0.0168118	65.1793	66.0073	143.718
D	Zt215#43	Obelisk	MH	ΔAgo2::Ago2_gfp	464.056	457.01	98.4817	242	0.0169995	52.1489	52.9529	151.5
D	Zt202#61	Obelisk	MH	ΔAgo2	423.647	417.452	98.5378	142	0.0167551	33.5185	34.0159	136.034
D	Zt202#61	Obelisk	MH	ΔAgo2	369.722	363.793	98.3965	311	0.0164224	84.1172	85.4881	155.993
D	Zt108#42	Obelisk	MH	ΔAgo1	359.078	352.563	98.1856	48	0.0142952	13.3676	13.6146	137.438
D	Zt108#42	Obelisk	MH	ΔAgo1	288.496	282.787	98.0211	99	0.0164916	34.3159	35.0087	167.439
D	Mock	Obelisk	MH	mock	279.316	0	0	0		0	0
D	Zt202#61	Obelisk	MH	ΔAgo2	434.843	428.035	98.4344	145	0.0173586	33.3454	33.8757	143.863
D	Zt202#61	Obelisk	MH	ΔAgo2	421.09	414.523	98.4403	589	0.0167098	139.875	142.091	149.617
D	Zt09	Obelisk	MH	wt	384.761	378.704	98.4257	185	0.0168212	48.0818	48.8509	150.948
D	Zt215#27	Obelisk	MH	ΔAgo2::Ago2_gfp	331.449	325.371	98.1664	72	0.014612	21.7228	22.1286	154.55
D	Zt108#59a	Obelisk	MH	ΔAgo1	331.997	326.833	98.4444	153	0.0170211	46.0847	46.813	139.316
D	Zt108#42	Obelisk	MH	ΔAgo1	361.82	356.269	98.466	42	0.0144523	11.608	11.7888	143.005
D	Zt215#43	Obelisk	MH	ΔAgo2::Ago2_gfp	290.617	285.063	98.0888	65	0.0170734	22.3662	22.802	155.981
D	Zt202#47	Obelisk	MH	ΔAgo2	462.077	455.654	98.61	123	0.0163103	26.619	26.9942	153.53
D	Zt201#20	Obelisk	MH	ΔAgo1::Ago1_gfp	341.505	335.876	98.3519	174	0.0164552	50.951	51.8048	159.324
D	Zt09	Obelisk	MH	wt	236.49	231.841	98.0342	94	0.0164552	39.748	40.545	147.884
D	Zt108#59a	Obelisk	MH	ΔAgo1	338.736	333.138	98.3472	46	0.0145472	13.5799	13.8081	138.999
D	Zt201#8	Obelisk	MH	ΔAgo1::Ago1_gfp	315.808	310.212	98.228	248	0.0167722	78.5287	79.9453	142.045
D	Zt215#27	Obelisk	KH	ΔAgo2::Ago2_gfp	348.271	342.3	98.2855	54	0.0161113	15.5051	15.7756	147.136
D	Zt201#20	Obelisk	KH	ΔAgo1::Ago1_gfp	333.544	327.818	98.2833	230	0.0169607	68.9564	70.1609	136.536
D	Zt201#20	Obelisk	KH	ΔAgo1::Ago1_gfp	394.435	388.074	98.3872	273	0.0170272	69.2129	70.3475	136.31
D	Zt215#43	Obelisk	KH	ΔAgo2::Ago2_gfp	437.748	432.116	98.7133	339	0.016429	77.4418	78.4512	141.712
D	Zt215#27	Obelisk	KH	ΔAgo2::Ago2_gfp	385.564	380.196	98.6077	94	0.0155035	24.3799	24.7241	146.091
D	Zt215#43	Obelisk	KH	ΔAgo2::Ago2_gfp	261.466	256.992	98.2889	288	0.0172415	110.148	112.066	135.106
D	Zt201#20	Obelisk	KH	ΔAgo1::Ago1_gfp	468.674	462.052	98.587	813	0.0171985	173.468	175.954	147.989
D	Zt215#43	Obelisk	KH	ΔAgo2::Ago2_gfp	313.068	308.39	98.5055	189	0.0162924	60.3702	61.2861	148.112
D	Zt215#27	Obelisk	KH	ΔAgo2::Ago2_gfp	293.792	288.401	98.165	119	0.0168623	40.5049	41.262	155.011
D	Zt108#42	Obelisk	KH	ΔAgo1	324.396	318.915	98.3102	20	0.0143138	6.1653	6.27127	130.802
D	Zt201#8	Obelisk	KH	ΔAgo1::Ago1_gfp	337.191	331.174	98.2156	249	0.0162593	73.8454	75.187	145.57
D	Zt108#59a	Obelisk	KH	ΔAgo1	343.347	337.36	98.2565	39	0.0149791	11.3588	11.5603	127.793
D	Zt09	Obelisk	KH	wt	307.034	301.553	98.2148	49	0.0169338	15.9591	16.2492	159.342
D	Zt108#42	Obelisk	KH	ΔAgo1	204.325	199.772	97.7716	24	0.0167554	11.746	12.0137	137.323
D	Zt108#59a	Obelisk	KH	ΔAgo1	227.897	224.102	98.335	38	0.0154203	16.6742	16.9566	136.175
D	Zt09	Obelisk	KH	wt	472.255	466.17	98.7115	221	0.0171171	46.7968	47.4076	142.828
D	Zt202#47	Obelisk	KH	ΔAgo2	180.825	176.95	97.857	90	0.0178078	49.7719	50.8619	157.679
D	Zt108#42	Obelisk	KH	ΔAgo1	327.574	321.801	98.2377	61	0.0148345	18.6217	18.9558	150.624
D	Zt215#27	Obelisk	KH	ΔAgo2::Ago2_gfp	NA	NA	NA	NA	NA	0	0	NA
D	Zt201#20	Obelisk	KH	ΔAgo1::Ago1_gfp	260.637	256.194	98.2953	136	0.0167576	52.1798	53.0847	143.347
D	Zt108#59a	Obelisk	KH	ΔAgo1	382.847	376.179	98.2584	33	0.015832	8.61963	8.77241	131.536
D	Zt201#8	Obelisk	KH	ΔAgo1::Ago1_gfp	399.218	393.414	98.5462	282	0.0174941	70.6381	71.6802	145.614
D	Zt108#42	Obelisk	KH	ΔAgo1	319.637	314.668	98.4457	14	0.0158794	4.37997	4.44913	129.361
D	Zt201#20	Obelisk	KH	ΔAgo1::Ago1_gfp	285.715	280.532	98.1858	244	0.016532	85.3997	86.9777	138.497
D	Zt108#59a	Obelisk	KH	ΔAgo1	380.431	373.936	98.2928	14	0.0141541	3.68004	3.74396	121.729
D	Zt09	Obelisk	KH	wt	293.351	288.741	98.4285	138	0.0163235	47.0427	47.7937	147.209
D	Zt201#8	Obelisk	KH	ΔAgo1::Ago1_gfp	307.563	301.711	98.0973	149	0.0163913	48.4454	49.385	143.933
D	Zt108#59a	Obelisk	KH	ΔAgo1	206.537	202.821	98.2007	21	0.0149954	10.1677	10.354	139.214
D	Zt202#47	Obelisk	KH	ΔAgo2	338.338	332.283	98.2104	185	0.0176021	54.679	55.6754	154.988
D	Zt09	Obelisk	KH	wt	337.991	332.889	98.4905	82	0.0162776	24.261	24.6328	134.057
D	Zt201#20	Obelisk	KH	ΔAgo1::Ago1_gfp	392.36	386.632	98.5399	187	0.0167011	47.6603	48.3664	159.095
D	Zt201#8	Obelisk	KH	ΔAgo1::Ago1_gfp	352.497	347.041	98.4522	328	0.0167808	93.0504	94.5132	150.132
D	Zt215#43	Obelisk	KH	ΔAgo2::Ago2_gfp	277.107	271.875	98.112	145	0.0173802	52.3264	53.3333	167.726
D	Zt215#43	Obelisk	KH	ΔAgo2::Ago2_gfp	286.78	281.347	98.1054	178	0.0166835	62.0684	63.2671	147.172
D	Zt201#20	Obelisk	KH	ΔAgo1::Ago1_gfp	328.834	323.667	98.4287	529	0.0168954	160.871	163.439	150.923
D	Zt202#47	Obelisk	KH	ΔAgo2	424.824	418.762	98.5731	135	0.0153874	31.7779	32.2379	133.044
D	Zt202#47	Obelisk	KH	ΔAgo2	379.269	373.117	98.378	167	0.0158513	44.0321	44.7581	148.34
D	Zt215#43	Obelisk	KH	ΔAgo2::Ago2_gfp	267.481	262.964	98.3113	327	0.016166	122.252	124.352	146.569
D	Zt09	Obelisk	KH	wt	391.966	385.771	98.4195	35	0.0164098	8.92934	9.07274	160.11
D	Mock	Obelisk	KH	mock	NA	NA	NA	NA	NA	0	0	NA
D	Zt201#8	Obelisk	KH	ΔAgo1::Ago1_gfp	295.484	289.854	98.0946	74	0.0152205	25.0436	25.5301	147.468
D	Zt108#42	Obelisk	KH	ΔAgo1	253.212	248.086	97.9756	24	0.0142766	9.47822	9.67407	137.904
D	Zt09	Obelisk	KH	wt	418.406	412.344	98.5512	185	0.0164319	44.2154	44.8654	153.057
D	Zt202#47	Obelisk	KH	ΔAgo2	321.223	315.648	98.2645	95	0.0168705	29.5745	30.0968	155.134
D	Zt215#27	Obelisk	KH	ΔAgo2::Ago2_gfp	427.294	420.963	98.5184	105	0.0168613	24.5732	24.9428	156.985
D	Zt108#42	Obelisk	KH	ΔAgo1	362.136	355.775	98.2434	44	0.0149035	12.1501	12.3674	142.379
D	Zt202#61	Obelisk	KH	ΔAgo2	359.941	354.577	98.5098	362	0.0168852	100.572	102.093	153.848
D	Zt09	Obelisk	KH	wt	357.705	351.686	98.3175	141	0.0160586	39.418	40.0926	153.315
D	Zt09	Obelisk	KH	wt	448.66	442.518	98.6309	111	0.0158532	24.7403	25.0837	152.771
D	Zt201#20	Obelisk	KH	ΔAgo1::Ago1_gfp	396.219	390.542	98.5671	176	0.0164462	44.4199	45.0656	150.815
D	Zt201#20	Obelisk	KH	ΔAgo1::Ago1_gfp	246.224	241.757	98.1861	153	0.0168515	62.1386	63.2866	156.33
D	Zt202#47	Obelisk	KH	ΔAgo2	371.926	365.786	98.3493	261	0.0170319	70.1753	71.3531	164.596
D	Zt201#20	Obelisk	KH	ΔAgo1::Ago1_gfp	290.681	286.283	98.487	287	0.0165722	98.7338	100.251	145.547
D	Zt108#59a	Obelisk	KH	ΔAgo1	386.268	380.174	98.4223	59	0.0159438	15.2744	15.5192	134.588
D	Zt108#42	Obelisk	KH	ΔAgo1	245.861	240.444	97.7969	47	0.0152465	19.1165	19.5472	139.026
D	Zt201#20	Obelisk	KH	ΔAgo1::Ago1_gfp	362.402	356.617	98.4037	86	0.0167896	23.7305	24.1155	143.476
D	Zt201#8	Obelisk	KH	ΔAgo1::Ago1_gfp	430.406	424.264	98.5729	203	0.0166121	47.1647	47.8476	142.893
D	Zt09	Obelisk	KH	wt	304.728	299.553	98.3017	171	0.0171128	56.1155	57.085	153.846
D	Zt201#8	Obelisk	KH	ΔAgo1::Ago1_gfp	394.01	387.849	98.4363	248	0.0164169	62.9425	63.9424	150.489
D	Zt108#42	Obelisk	KH	ΔAgo1	377.415	371.641	98.47	21	0.0157622	5.56417	5.65062	138.387
D	Zt215#27	Obelisk	KH	ΔAgo2::Ago2_gfp	390.33	384.582	98.5274	95	0.0162208	24.3384	24.7021	142.164
D	Zt09	Obelisk	KH	wt	235.806	230.743	97.8529	164	0.0164604	69.5486	71.0746	152.564
D	Zt09	Obelisk	KH	wt	288.925	283.692	98.1885	66	0.0160421	22.8433	23.2647	151.135
D	Zt215#27	Obelisk	KH	ΔAgo2::Ago2_gfp	364.091	358.424	98.4437	56	0.0137068	15.3808	15.624	154.139
D	Zt215#43	Obelisk	KH	ΔAgo2::Ago2_gfp	218.009	213.803	98.0709	188	0.0169239	86.2352	87.9314	163.568
D	Zt215#27	Obelisk	KH	ΔAgo2::Ago2_gfp	517.602	488.375	94.3533	66	0.0134057	12.7511	13.5142	158.666
D	Mock	Obelisk	KH	mock	391.174	0	0	0		0	0
D	Zt09	Obelisk	KH	wt	398.303	392.091	98.4402	55	0.0145578	13.8086	14.0274	135.253
D	Zt202#47	Obelisk	KH	ΔAgo2	315.516	310.542	98.4234	84	0.016987	26.623	27.0495	140.742
D	Zt202#47	Obelisk	KH	ΔAgo2	301.312	296.695	98.4677	62	0.0176975	20.5767	20.8969	155.874
D	Zt108#59a	Obelisk	KH	ΔAgo1	375.548	369.652	98.43	43	0.015146	11.4499	11.6326	127.567
D	Zt09	Obelisk	KH	wt	243.164	238.79	98.2009	181	0.0169334	74.4353	75.799	148.224
D	Zt201#8	Obelisk	KH	ΔAgo1::Ago1_gfp	346.298	341.346	98.5699	134	0.016981	38.695	39.2564	152.796
D	Zt215#27	Obelisk	KH	ΔAgo2::Ago2_gfp	377.268	371.546	98.4834	160	0.0170228	42.4102	43.0633	138.052
D	Zt108#59a	Obelisk	KH	ΔAgo1	231.555	227.4	98.2056	39	0.0152199	16.8426	17.1504	143.67
D	Zt108#59a	Obelisk	KH	ΔAgo1	247.99	242.437	97.7609	22	0.0145985	8.87132	9.07451	127.246
D	Zt215#27	Obelisk	KH	ΔAgo2::Ago2_gfp	312.064	306.964	98.3659	51	0.0164363	16.3428	16.6143	143.557
D	Zt201#20	Obelisk	KH	ΔAgo1::Ago1_gfp	359.447	354.132	98.5214	162	0.0168375	45.0693	45.7457	138.894
D	Zt201#8	Obelisk	KH	ΔAgo1::Ago1_gfp	327.911	322.844	98.4549	258	0.0166856	78.6799	79.9147	146.545
D	Zt202#61	Obelisk	KH	ΔAgo2	239.966	235.291	98.0517	213	0.0177495	88.7626	90.5263	151.004
D	Zt108#59a	Obelisk	KH	ΔAgo1	314.652	308.732	98.1185	27	0.0154404	8.5809	8.74544	135.682
D	Zt202#61	Obelisk	KH	ΔAgo2	359.011	353.19	98.3787	237	0.0169316	66.0147	67.1027	155.305
D	Zt201#8	Obelisk	KH	ΔAgo1::Ago1_gfp	409.126	403.63	98.6566	199	0.016883	48.6403	49.3026	137.584
D	Zt09	Obelisk	KH	wt	295.353	290.902	98.4929	206	0.0171041	69.747	70.8142	150.533
D	Zt215#43	Obelisk	KH	ΔAgo2::Ago2_gfp	307.07	301.531	98.1962	335	0.0169683	109.096	111.1	156.031
D	Zt215#43	Obelisk	KH	ΔAgo2::Ago2_gfp	221.734	217.693	98.1776	167	0.0156424	75.3154	76.7135	142.043
D	Zt201#20	Obelisk	KH	ΔAgo1::Ago1_gfp	310.891	306.006	98.4287	55	0.0157615	17.6911	17.9735	159.737
D	Zt215#43	Obelisk	KH	ΔAgo2::Ago2_gfp	203.616	199.293	97.8766	71	0.0164874	34.8695	35.626	137.667
D	Mock	Obelisk	KH	mock	425.463	419.821	98.674	21	0.0131849	4.9358	5.00213	163.781
D	Mock	Obelisk	KH	mock	330.886	0	0	0		0	0
D	Zt215#43	Obelisk	KH	ΔAgo2::Ago2_gfp	402.029	395.82	98.4556	329	0.0165204	81.8348	83.1185	154.192
D	Zt215#43	Obelisk	KH	ΔAgo2::Ago2_gfp	454.999	448.409	98.5515	178	0.0161634	39.1209	39.6959	148.079
D	Zt201#20	Obelisk	KH	ΔAgo1::Ago1_gfp	463.925	457.378	98.5887	144	0.0167895	31.0395	31.4838	138.064
D	Zt202#47	Obelisk	KH	ΔAgo2	381.439	375.798	98.5212	123	0.0166231	32.2463	32.7303	145.328
D	Mock	Obelisk	KH	mock	400.75	0	0	0		0	0
D	Zt202#61	Obelisk	KH	ΔAgo2	286.547	281.28	98.1619	124	0.0161752	43.2739	44.0842	152.185
D	Zt09	Obelisk	KH	wt	255.292	251.288	98.4317	55	0.0158591	21.544	21.8873	152.468
D	Zt09	Obelisk	KH	wt	332.763	326.974	98.2603	27	0.015225	8.11387	8.25753	135.327
D	Zt202#61	Obelisk	KH	ΔAgo2	362.068	356.808	98.5474	247	0.0169506	68.2193	69.2248	146.969
D	Zt202#61	Obelisk	KH	ΔAgo2	302.019	296.489	98.1688	244	0.0167392	80.7896	82.2966	140.408
D	Zt202#61	Obelisk	KH	ΔAgo2	221.135	216.714	98.0005	40	0.0167069	18.0885	18.4575	151.093
D	Zt215#27	Obelisk	KH	ΔAgo2::Ago2_gfp	309.278	304.547	98.4704	188	0.0170357	60.7867	61.731	138.152
D	Zt108#42	Obelisk	KH	ΔAgo1	335.038	329.774	98.4289	41	0.0149139	12.2374	12.4327	131.341
D	Zt202#47	Obelisk	KH	ΔAgo2	375.965	369.962	98.4033	109	0.016062	28.9921	29.4625	150.264
D	Zt09	Obelisk	KH	wt	353.472	347.55	98.3244	37	0.0163328	10.4676	10.646	158.163
D	Zt201#20	Obelisk	KH	ΔAgo1::Ago1_gfp	381.883	375.795	98.4056	125	0.0165504	32.7325	33.2628	153.439
D	Zt108#59a	Obelisk	KH	ΔAgo1	335.905	330.692	98.4482	54	0.0146203	16.076	16.3294	135.709
D	Zt201#8	Obelisk	KH	ΔAgo1::Ago1_gfp	474.889	468.229	98.5975	163	0.0154691	34.3238	34.8121	140.691
D	Mock	Obelisk	KH	mock	398.275	0	0	0		0	0
D	Zt202#61	Obelisk	KH	ΔAgo2	408.293	401.727	98.3917	188	0.0173712	46.0453	46.798	145.969
D	Zt215#43	Obelisk	KH	ΔAgo2::Ago2_gfp	298.168	292.633	98.1437	87	0.0160414	29.1782	29.7301	137.802
D	Zt201#20	Obelisk	KH	ΔAgo1::Ago1_gfp	456.914	450.482	98.5922	87	0.0154809	19.0408	19.3127	149.344
D	Zt202#61	Obelisk	KH	ΔAgo2	359.859	354.281	98.45	132	0.0165775	36.6811	37.2586	144.133
D	Zt215#27	Obelisk	KH	ΔAgo2::Ago2_gfp	335.412	329.471	98.2287	32	0.0172633	9.54051	9.71255	144.961
D	Zt09	Obelisk	KH	wt	434.432	428.08	98.5379	125	0.0160923	28.7732	29.2001	143.88
D	Zt108#59a	Obelisk	KH	ΔAgo1	347.858	342.359	98.4193	28	0.0120134	8.04926	8.17854	126.467
D	Zt108#42	Obelisk	KH	ΔAgo1	338.556	333.283	98.4425	85	0.0161662	25.1067	25.5039	141.035
D	Zt108#42	Obelisk	KH	ΔAgo1	480.674	474.194	98.652	85	0.0149453	17.6835	17.9251	135.049
D	Mock	Obelisk	KH	mock	428.943	327.329	76.3106	4	0.0114063	0.932525	1.22201	160.998
D	Zt215#27	Obelisk	KH	ΔAgo2::Ago2_gfp	344.278	339.319	98.5596	84	0.015725	24.3989	24.7555	149.272
D	Zt09	Obelisk	KH	wt	220.454	215.936	97.9505	206	0.015634	93.4434	95.3986	155.505
D	Zt215#43	Obelisk	KH	ΔAgo2::Ago2_gfp	232.307	228.556	98.3851	213	0.0163383	91.689	93.194	149.786
D	Zt202#61	Obelisk	KH	ΔAgo2	171.556	167.922	97.8815	266	0.0169119	155.051	158.407	148.978
D	Zt09	Obelisk	KH	wt	275.694	271.103	98.3347	219	0.0170263	79.436	80.7812	150.529
D	Zt202#61	Obelisk	KH	ΔAgo2	282.801	278.013	98.3066	221	0.0168965	78.1467	79.4928	149.204
D	Zt215#27	Obelisk	KH	ΔAgo2::Ago2_gfp	336.03	330.373	98.3168	84	0.01548	24.9978	25.4258	164.096
D	Zt09	Obelisk	KH	wt	434.889	428.76	98.5906	197	0.0167729	45.2989	45.9465	139.663
D	Zt215#27	Obelisk	KH	ΔAgo2::Ago2_gfp	284.03	278.751	98.1412	95	0.0162537	33.4472	34.0806	144.068
D	Zt202#61	Obelisk	KH	ΔAgo2	333.865	327.686	98.1492	102	0.015761	30.5513	31.1274	140.739
D	Zt09	Obelisk	KH	wt	284.835	279.619	98.1687	179	0.0173275	62.8433	64.0156	154.24
D	Zt202#61	Obelisk	KH	ΔAgo2	388.947	382.635	98.3773	255	0.0172941	65.5616	66.6431	153.293
D	Mock	Obelisk	KH	mock	427.125	0	0	0		0	0
D	Zt108#42	Obelisk	KH	ΔAgo1	271.978	266.852	98.1151	25	0.0164251	9.19191	9.3685	150.383
D	Zt215#27	Obelisk	KH	ΔAgo2::Ago2_gfp	324.167	318.494	98.2501	146	0.0164217	45.0386	45.8408	142.836
D	Zt108#42	Obelisk	KH	ΔAgo1	405.584	399.359	98.4651	80	0.0143865	19.7246	20.0321	136.911
D	Zt108#59a	Obelisk	KH	ΔAgo1	227.55	223.334	98.1471	18	0.0161528	7.91033	8.05967	152.402
D	Zt202#47	Obelisk	KH	ΔAgo2	347.064	341.64	98.4372	95	0.0174591	27.3725	27.807	152.497
D	Zt09	Obelisk	KH	wt	278.423	273.7	98.3039	169	0.0168124	60.6991	61.7463	155.072
D	Mock	Obelisk	KH	mock	439.829	434.191	98.7181	14	0.0120453	3.18306	3.22439	153.306
D	Zt108#59a	Obelisk	KH	ΔAgo1	334.732	328.773	98.2199	36	0.0149351	10.7549	10.9498	120.014
D	Zt108#42	Obelisk	KH	ΔAgo1	424.077	417.645	98.4832	52	0.0166966	12.2619	12.4508	141.523
D	Zt201#8	Obelisk	KH	ΔAgo1::Ago1_gfp	365.126	359.212	98.3804	85	0.0155663	23.2797	23.6629	143.852
D	Zt108#42	Obelisk	KH	ΔAgo1	414.064	407.994	98.5341	82	0.016954	19.8037	20.0983	138.56
D	Zt215#43	Obelisk	KH	ΔAgo2::Ago2_gfp	231.167	226.827	98.1227	90	0.0167392	38.933	39.6779	148.099
D	Zt09	Obelisk	KH	wt	500.401	493.762	98.6732	142	0.016333	28.3772	28.7588	140.448
D	Zt09	Obelisk	KH	wt	231.231	226.619	98.0054	80	0.0162428	34.5974	35.3015	145.986
D	Mock	Obelisk	KH	mock	404.856	0	0	0		0	0
D	Zt09	Obelisk	KH	wt	355.823	349.951	98.3498	125	0.016511	35.1298	35.7193	153.447
D	Zt201#8	Obelisk	KH	ΔAgo1::Ago1_gfp	334.725	328.477	98.1333	194	0.0161492	57.958	59.0605	152.048
D	Zt202#47	Obelisk	KH	ΔAgo2	384.589	378.816	98.4989	81	0.0153575	21.0614	21.3824	132.557
D	Zt215#43	Obelisk	KH	ΔAgo2::Ago2_gfp	297.692	292.368	98.2113	84	0.0156504	28.2171	28.731	140.984
D	Zt215#27	Obelisk	KH	ΔAgo2::Ago2_gfp	282.98	277.883	98.1989	46	0.0176492	16.2556	16.5537	142.264
D	Zt09	Obelisk	KH	wt	338.367	332.398	98.2358	71	0.0156368	20.9831	21.3599	140.17
D	Zt215#43	Obelisk	KH	ΔAgo2::Ago2_gfp	352.388	346.754	98.4012	176	0.0167359	49.945	50.7565	150.933
D	Zt215#43	Obelisk	KH	ΔAgo2::Ago2_gfp	412.123	406.178	98.5574	137	0.0157113	33.2425	33.7291	136.492
D	Zt201#8	Obelisk	KH	ΔAgo1::Ago1_gfp	389.983	383.928	98.4473	170	0.016653	43.5917	44.2792	142.421
D	Zt108#42	Obelisk	KH	ΔAgo1	170.567	166.95	97.8797	23	0.0171727	13.4845	13.7766	145.913
D	Zt108#59a	Obelisk	KH	ΔAgo1	342.876	336.801	98.2283	33	0.0156829	9.62448	9.79808	142.876
D	Zt09	Obelisk	KH	wt	147.867	144.443	97.6843	46	0.0161225	31.1091	31.8466	146.755
D	Zt108#42	Obelisk	KH	ΔAgo1	385.078	378.457	98.2805	56	0.0149688	14.5425	14.7969	151.022
D	Zt201#8	Obelisk	KH	ΔAgo1::Ago1_gfp	327.116	322.044	98.4495	195	0.0171147	59.6119	60.5508	143.131
D	Zt202#61	Obelisk	KH	ΔAgo2	230.496	226.341	98.1974	306	0.0173383	132.757	135.194	128.21
D	Zt202#61	Obelisk	KH	ΔAgo2	468.101	461.48	98.5856	342	0.0171376	73.0611	74.1093	142.235
D	Zt09	Obelisk	KH	wt	308.419	304.428	98.706	152	0.0170977	49.2837	49.9297	138.454
D	Zt108#42	Obelisk	KH	ΔAgo1	341.281	335.436	98.2871	35	0.0151445	10.2555	10.4342	136.902
D	Zt09	Obelisk	KH	wt	303.894	299.11	98.4259	122	0.0169097	40.1456	40.7876	128.204
D	Zt108#59a	Obelisk	KH	ΔAgo1	305.275	300.336	98.3821	45	0.0170374	14.7408	14.9832	154.08
D	Mock	Obelisk	KH	mock	544.553	537.336	98.6746	25	0.0151905	4.59092	4.65258	165.155
D	Mock	Obelisk	KH	mock	620.949	0	0	0		0	0
D	Zt201#8	Obelisk	KH	ΔAgo1::Ago1_gfp	329.771	325.007	98.5551	113	0.0175637	34.2662	34.7685	145.949
D	Zt09	Obelisk	KH	wt	243.942	239.516	98.1858	96	0.0165224	39.3537	40.0808	144.834
D	Zt09	Obelisk	KH	wt	355.173	349.71	98.462	233	0.0166559	65.6019	66.6266	154.638
D	Zt215#27	Obelisk	KH	ΔAgo2::Ago2_gfp	225.623	221.387	98.1223	101	0.0168559	44.7648	45.6215	148.127
D	Zt201#8	Obelisk	KH	ΔAgo1::Ago1_gfp	288.616	282.937	98.0325	143	0.0166317	49.5468	50.5412	155.475
D	Zt108#59a	Obelisk	KH	ΔAgo1	240.198	235.044	97.8545	21	0.0138665	8.7428	8.93449	140.794
D	Zt202#61	Obelisk	KH	ΔAgo2	413.834	407.926	98.5725	138	0.0166411	33.3467	33.8297	152.52
D	Zt202#47	Obelisk	KH	ΔAgo2	334.47	329.251	98.4396	148	0.0161847	44.2491	44.9505	146.28
D	Zt202#61	Obelisk	KH	ΔAgo2	405.066	399.29	98.5739	151	0.0168733	37.2779	37.8172	128.131
D	Zt09	Obelisk	KH	wt	162.393	158.289	97.4728	159	0.0167754	97.9106	100.449	151.744
D	Zt202#47	Obelisk	KH	ΔAgo2	382.908	377.452	98.575	160	0.0172241	41.7855	42.3895	151.023
D	Zt201#20	Obelisk	KH	ΔAgo1::Ago1_gfp	416.412	410.515	98.5838	47	0.0158651	11.2869	11.449	141.034
D	Zt09	Obelisk	KH	wt	484.765	478.349	98.6764	174	0.0169925	35.8937	36.3751	152.806
D	Zt201#8	Obelisk	KH	ΔAgo1::Ago1_gfp	316.259	310.816	98.2789	188	0.0161744	59.4449	60.486	154.608
D	Zt202#47	Obelisk	KH	ΔAgo2	351.821	346.459	98.4758	105	0.0154044	29.8447	30.3066	143.704
D	Zt201#20	Obelisk	KH	ΔAgo1::Ago1_gfp	321.01	314.865	98.0856	215	0.0163049	66.976	68.2833	157.039
D	Zt202#47	Obelisk	KH	ΔAgo2	334.7	329.015	98.3014	111	0.0160829	33.164	33.7371	140.747
D	Zt202#47	Obelisk	KH	ΔAgo2	363.848	358.159	98.4366	182	0.0170861	50.0209	50.8154	152.363
D	Zt09	Obelisk	KH	wt	432.102	425.612	98.498	206	0.017154	47.674	48.4009	149.173
D	Zt09	Obelisk	KH	wt	225.46	221.494	98.241	95	0.0151614	42.1361	42.8906	142.749
D	Zt202#47	Obelisk	KH	ΔAgo2	308.799	303.356	98.2376	97	0.0164627	31.412	31.9756	136.489
D	Zt202#61	Obelisk	KH	ΔAgo2	382.977	377.295	98.5164	418	0.0166499	109.145	110.789	128.544
D	Zt108#59a	Obelisk	KH	ΔAgo1	357.426	351.071	98.2219	44	0.0147001	12.3102	12.5331	125.013
E	ZT194#22	Obelisk	MH	ΔDcI::DcI	266.16	261.575	98.2776	106	0.0161242	39.8257	40.5237	143.309
E	ZT194#1	Obelisk	MH	ΔDcI::DcI	259.554	255.492	98.4348	61	0.016741	23.5018	23.8755	144.264
E	ZT09	Obelisk	MH	wt	217.725	213.997	98.2876	53	0.0158752	24.3426	24.7667	153.416
E	ZT117#176	Obelisk	MH	ΔDcI	217.13	213.097	98.1422	59	0.0169825	27.1726	27.687	163.03
E	ZT117#176	Obelisk	MH	ΔDcI	162.698	159.49	98.0285	29	0.015085	17.8244	18.1829	132.855
E	ZT09	Obelisk	MH	wt	303.841	299.16	98.4594	122	0.01673	40.1526	40.7809	148.858
E	Mock	Obelisk	MH	Mock	216.043	211.786	98.0293	8	0.0132515	3.70296	3.7774	174.524
E	ZT194#1	Obelisk	MH	ΔDcI::DcI	184.939	181.287	98.0252	43	0.0158118	23.2509	23.7193	134.419
E	ZT117#91	Obelisk	MH	ΔDcI	183.25	180.123	98.294	156	0.0167912	85.1298	86.6073	160.344
E	ZT194#1	Obelisk	MH	ΔDcI::DcI	214.04	210.329	98.2661	126	0.0160889	58.8674	59.9061	160.714
E	ZT09	Obelisk	MH	wt	177.954	174.554	98.0897	99	0.0178516	55.6325	56.716	166.948
E	ZT09	Obelisk	MH	wt	281.375	277.784	98.7236	23	0.0159086	8.17415	8.27983	137.922
E	ZT117#91	Obelisk	MH	ΔDcI	327.33	322.262	98.4517	123	0.0172304	37.5767	38.1677	147.039
E	ZT117#91	Obelisk	MH	ΔDcI	271.979	267.996	98.5356	101	0.0167275	37.1352	37.6871	142.509
E	ZT09	Obelisk	MH	wt	227.063	223.286	98.3368	191	0.0174239	84.1177	85.5404	157.259
E	ZT117#91	Obelisk	MH	ΔDcI	159.412	156.287	98.0397	66	0.0152356	41.4022	42.23	152.044
E	ZT194#22	Obelisk	MH	ΔDcI::DcI	238.848	235.195	98.4703	114	0.0165307	47.7291	48.4705	154.734
E	ZT117#91	Obelisk	MH	ΔDcI	244.002	239.843	98.2958	100	0.0173645	40.9833	41.6939	156.84
E	ZT117#176	Obelisk	MH	ΔDcI	381.256	375.755	98.557	120	0.0157825	31.4749	31.9357	123.333
E	ZT194#22	Obelisk	MH	ΔDcI::DcI	321.694	317.495	98.6948	126	0.0166356	39.1677	39.6857	140.765
E	ZT117#91	Obelisk	MH	ΔDcI	260.747	256.873	98.5142	93	0.0164926	35.6667	36.2046	144.31
E	ZT194#22	Obelisk	MH	ΔDcI::DcI	296.91	292.581	98.5421	16	0.0162988	5.38884	5.46857	128.221
E	Mock	Obelisk	MH	Mock	399.301	0	0	0	0	0	0	0
E	ZT194#22	Obelisk	MH	ΔDcI::DcI	280.61	276.153	98.4115	82	0.017445	29.222	29.6937	149.592
E	ZT09	Obelisk	MH	wt	272.005	267.829	98.4649	217	0.0167627	79.778	81.0218	148.156
E	ZT117#91	Obelisk	MH	ΔDcI	241.998	237.943	98.3244	48	0.0158887	19.8349	20.1729	164.712
E	ZT117#176	Obelisk	MH	ΔDcI	223.258	219.75	98.4286	50	0.0173824	22.3956	22.7531	135.321
E	ZT117#176	Obelisk	MH	ΔDcI	178.962	175.324	97.9672	93	0.0166947	51.9664	53.0447	158.46
E	ZT09	Obelisk	MH	wt	136.382	133.645	97.9934	70	0.0168124	51.3265	52.3775	168.26
E	ZT194#22	Obelisk	MH	ΔDcI::DcI	296.246	291.439	98.3774	55	0.0161193	18.5656	18.8719	130.594
E	ZT117#91	Obelisk	MH	ΔDcI	303.863	299.102	98.433	157	0.0163737	51.668	52.4905	142.163
E	ZT194#1	Obelisk	MH	ΔDcI::DcI	244.003	240.372	98.5118	64	0.0151176	26.2292	26.6254	132.73
E	ZT117#176	Obelisk	MH	ΔDcI	240.391	236.336	98.3129	128	0.0157187	53.2465	54.1603	137.631
E	ZT194#22	Obelisk	MH	ΔDcI::DcI	286.791	283.101	98.7131	14	0.0158474	4.8816	4.94524	125.436
E	ZT194#1	Obelisk	MH	ΔDcI::DcI	341.678	337.243	98.7021	47	0.0173403	13.7557	13.9365	141.449
E	ZT194#22	Obelisk	MH	ΔDcI::DcI	343.875	339.112	98.6148	214	0.0178045	62.2319	63.1061	162.582
E	ZT09	Obelisk	MH	wt	399.384	394.19	98.6996	83	0.0169599	20.782	21.0558	143.923
E	ZT117#91	Obelisk	MH	ΔDcI	317.193	312.94	98.6592	221	0.0168094	69.6738	70.6207	151.665
E	Mock	Obelisk	MH	Mock	215.2	153.89	71.5101	7	0.0127802	3.25279	4.54871	163.841
E	ZT117#176	Obelisk	MH	ΔDcI	299.327	294.535	98.3989	59	0.0145564	19.7109	20.0316	131.809
E	ZT117#91	Obelisk	MH	ΔDcI	197.066	193.881	98.3834	51	0.0165504	25.8796	26.3048	137.614
E	ZT117#91	Obelisk	MH	ΔDcI	315.708	310.641	98.3951	93	0.0154826	29.4576	29.9381	150.394
E	ZT09	Obelisk	MH	wt	164.292	161.125	98.0724	67	0.0161164	40.781	41.5825	149.653
E	ZT194#1	Obelisk	MH	ΔDcI::DcI	313.79	308.754	98.395	232	0.0171866	73.9348	75.1408	148.73
E	ZT117#91	Obelisk	MH	ΔDcI	239.01	235.424	98.4998	149	0.0180844	62.3406	63.2901	148.3
E	ZT09	Obelisk	MH	wt	186.527	183.06	98.1415	26	0.0170837	13.939	14.203	162.579
E	ZT194#1	Obelisk	MH	ΔDcI::DcI	367.848	362.777	98.6215	226	0.0178804	61.4384	62.2972	153.241
E	ZT194#1	Obelisk	MH	ΔDcI::DcI	244.756	240.211	98.143	152	0.0174715	62.1027	63.2778	157.71
E	ZT194#22	Obelisk	MH	ΔDcI::DcI	240.463	235.862	98.0864	130	0.0166742	54.0623	55.117	164.841
E	ZT194#22	Obelisk	MH	ΔDcI::DcI	276.074	271.841	98.4666	159	0.017611	57.5933	58.4902	159.188
E	ZT194#1	Obelisk	MH	ΔDcI::DcI	314.063	309.337	98.4951	99	0.0168712	31.5223	32.0039	130.222
E	ZT09	Obelisk	MH	wt	216.522	212.921	98.3372	67	0.0170911	30.9438	31.467	153.975
E	ZT09	Obelisk	MH	wt	180.203	177.064	98.2582	95	0.0164279	52.7184	53.653	165.255
E	ZT194#22	Obelisk	MH	ΔDcI::DcI	279.102	275.134	98.5783	92	0.0159669	32.9628	33.4382	156.448
E	ZT194#1	Obelisk	MH	ΔDcI::DcI	293.486	288.609	98.3381	59	0.0175056	20.1032	20.4429	132.699
E	ZT194#22	Obelisk	MH	ΔDcI::DcI	186.56	183.088	98.1389	59	0.0172554	31.6253	32.225	143.318
E	ZT117#176	Obelisk	MH	ΔDcI	295.488	290.946	98.463	88	0.016281	29.7813	30.2461	138.204
E	ZT117#176	Obelisk	MH	ΔDcI	292.253	287.56	98.394	70	0.0167485	23.9518	24.3428	153.579
E	ZT194#1	Obelisk	MH	ΔDcI::DcI	326.34	321.695	98.5766	67	0.0159295	20.5307	20.8272	136.522
E	ZT117#176	Obelisk	MH	ΔDcI	320.688	316.19	98.5972	51	0.0171643	15.9033	16.1296	141.832
E	ZT194#22	Obelisk	MH	ΔDcI::DcI	363.475	358.836	98.7238	45	0.0168386	12.3805	12.5405	131.342
E	ZT194#1	Obelisk	MH	ΔDcI::DcI	197.173	193.387	98.0803	114	0.0171585	57.8174	58.949	155.329
E	Mock	Obelisk	MH	Mock	411.322	243.565	59.2152	34	0.0130508	8.26603	13.9593	161.958
E	ZT117#176	Obelisk	MH	ΔDcI	NA	NA	NA	NA	NA	0	0	NA
E	ZT09	Obelisk	MH	wt	266.053	261.849	98.4198	106	0.0177235	39.8416	40.4813	148.155
E	ZT194#22	Obelisk	MH	ΔDcI::DcI	368.823	363.71	98.6139	86	0.0175854	23.3174	23.6452	138.522
E	ZT117#91	Obelisk	MH	ΔDcI	270.95	266.315	98.289	260	0.0171043	95.9585	97.6289	161.663
E	ZT117#91	Obelisk	MH	ΔDcI	301.104	0	0	0	0	0	0	0
E	ZT117#91	Obelisk	MH	ΔDcI	341.257	336.827	98.702	63	0.0164155	18.4612	18.704	119.249
E	ZT194#22	Obelisk	MH	ΔDcI::DcI	158.868	155.633	97.9635	131	0.0173323	82.4583	84.1724	163.133
E	ZT194#22	Obelisk	MH	ΔDcI::DcI	241.299	237.767	98.5365	58	0.01699	24.0366	24.3936	143.496
E	ZT117#176	Obelisk	MH	ΔDcI	129.711	127.217	98.0778	34	0.0157084	26.2122	26.7259	140.644
E	ZT194#22	Obelisk	MH	ΔDcI::DcI	254.492	250.73	98.5218	65	0.0169564	25.5411	25.9243	147.477
E	ZT117#176	Obelisk	MH	ΔDcI	281.635	277.362	98.4826	208	0.0173783	73.8544	74.9923	157.342
E	Mock	Obelisk	MH	Mock	178.895	175.28	97.9792	19	0.0141255	10.6207	10.8398	171.477
E	ZT194#22	Obelisk	MH	ΔDcI::DcI	315.727	311.378	98.6225	71	0.0173442	22.4878	22.8019	151.61
E	ZT194#1	Obelisk	MH	ΔDcI::DcI	218.865	214.982	98.2262	54	0.0152002	24.6728	25.1183	138.259
E	ZT117#91	Obelisk	MH	ΔDcI	278.753	274.405	98.4399	153	0.0161557	54.8873	55.7571	153.66
E	ZT117#176	Obelisk	MH	ΔDcI	247.151	243.232	98.4144	49	0.0152906	19.8259	20.1454	128.056
E	ZT117#176	Obelisk	MH	ΔDcI	253.435	248.747	98.1501	53	0.0170314	20.9127	21.3068	159.195
E	ZT194#1	Obelisk	MH	ΔDcI::DcI	297.207	292.773	98.5081	190	0.0177534	63.9285	64.8967	151.565
E	ZT09	Obelisk	MH	wt	192.413	189.168	98.3136	35	0.0171383	18.19	18.502	145.411
E	ZT117#91	Obelisk	MH	ΔDcI	220.132	216.094	98.1653	69	0.0164726	31.3448	31.9306	137.758
E	ZT09	Obelisk	MH	wt	276.043	271.669	98.4154	168	0.0178018	60.8601	61.84	143.136
E	ZT117#176	Obelisk	MH	ΔDcI	296.689	291.722	98.3259	87	0.0171776	29.3236	29.8229	152.497
E	ZT117#176	Obelisk	MH	ΔDcI	193.029	188.917	97.8697	97	0.0170807	50.2516	51.3454	171.065
E	ZT117#176	Obelisk	MH	ΔDcI	371.733	366.284	98.5341	344	0.016237	92.5395	93.9162	160.397
E	ZT117#91	Obelisk	MH	ΔDcI	343.445	338.691	98.6158	92	0.0161225	26.7874	27.1634	122.483
E	ZT194#22	Obelisk	MH	ΔDcI::DcI	110.429	121.634	110.146	23	0.0141777	20.8278	18.9092	135.607
E	ZT194#1	Obelisk	MH	ΔDcI::DcI	309.512	304.974	98.5337	203	0.0173062	65.587	66.5631	158.486
E	ZT117#176	Obelisk	MH	ΔDcI	117.578	114.777	97.6177	83	0.0178869	70.5916	72.3143	144.078
E	ZT194#22	Obelisk	MH	ΔDcI::DcI	271.709	267.8	98.5615	205	0.0168384	75.4485	76.5496	145.83
E	ZT194#1	Obelisk	MH	ΔDcI::DcI	267.105	262.754	98.3712	236	0.0172516	88.3548	89.8177	156.324
E	ZT117#176	Obelisk	MH	ΔDcI	298.564	294.161	98.5253	34	0.0163136	11.3879	11.5583	125.364
E	Mock	Obelisk	MH	Mock	513.706	0	0	0	0	0	0	0
E	ZT117#176	Obelisk	MH	ΔDcI	302.589	297.977	98.4756	92	0.0163024	30.4042	30.8749	130.681
E	ZT09	Obelisk	MH	wt	170.987	167.268	97.825	60	0.0164534	35.0904	35.8706	165.458
E	Mock	Obelisk	MH	Mock	120.618	10.416	8.63554	0	NaN	0	0	NaN
E	ZT117#91	Obelisk	MH	ΔDcI	248.896	244.913	98.3994	96	0.0168812	38.5703	39.1976	136.404
E	ZT09	Obelisk	MH	wt	349.066	343.868	98.5108	193	0.0169374	55.2903	56.1262	142.615
E	ZT09	Obelisk	MH	wt	311.477	306.709	98.4693	135	0.0170043	43.3419	44.0157	148.164
E	ZT194#22	Obelisk	MH	ΔDcI::DcI	411.924	406.944	98.791	100	0.0168858	24.2763	24.5734	135.524
E	ZT117#91	Obelisk	MH	ΔDcI	146.871	143.588	97.7646	23	0.0169199	15.6599	16.018	146.946
E	ZT09	Obelisk	MH	wt	272.877	268.911	98.5468	30	0.0178028	10.994	11.1561	146.435
E	ZT09	Obelisk	MH	wt	310.746	305.895	98.439	61	0.017511	19.6302	19.9415	144.864
E	ZT194#1	Obelisk	MH	ΔDcI::DcI	218.849	215.166	98.3173	126	0.0176615	57.5739	58.5593	146.749
E	ZT09	Obelisk	MH	wt	355.783	350.693	98.5693	117	0.0165733	32.8852	33.3625	146.419
E	ZT09	Obelisk	MH	wt	314.449	310.093	98.6148	27	0.0168817	8.58644	8.70705	126.224
E	ZT117#91	Obelisk	MH	ΔDcI	238.606	235.097	98.5295	85	0.0164346	35.6236	36.1552	146.765
E	ZT194#1	Obelisk	MH	ΔDcI::DcI	382.428	377.066	98.5981	42	0.0158901	10.9825	11.1386	127.088
E	ZT09	Obelisk	MH	wt	288.543	284.516	98.6046	76	0.017651	26.3393	26.712	148.942
E	ZT194#22	Obelisk	MH	ΔDcI::DcI	324.097	319.45	98.5663	93	0.0168919	28.6951	29.1125	132.98
E	ZT117#176	Obelisk	MH	ΔDcI	262.221	258.283	98.498	216	0.0167947	82.3732	83.6293	145.803
E	ZT117#176	Obelisk	MH	ΔDcI	312.71	307.929	98.4712	152	0.0163826	48.6074	49.362	156.187
E	ZT117#91	Obelisk	MH	ΔDcI	216.447	212.771	98.3015	103	0.01652	47.5867	48.409	153.121
E	ZT09	Obelisk	MH	wt	223.486	219.575	98.2497	123	0.0173177	55.0369	56.0174	138.071
E	ZT194#22	Obelisk	MH	ΔDcI::DcI	285.905	281.655	98.5137	65	0.0165228	22.7348	23.0778	149.399
E	ZT194#1	Obelisk	MH	ΔDcI::DcI	275.528	271.148	98.4102	242	0.0170198	87.8313	89.2502	161.664
E	ZT09	Obelisk	MH	wt	349.736	344.942	98.6292	31	0.015699	8.86382	8.98701	133.755
E	ZT117#176	Obelisk	MH	ΔDcI	338.833	333.206	98.3391	230	0.0167215	67.88	69.0264	149.502
E	ZT117#91	Obelisk	MH	ΔDcI	217.415	213.647	98.2669	108	0.0169811	49.6745	50.5506	141.969
E	ZT194#22	Obelisk	MH	ΔDcI::DcI	176.245	172.729	98.0046	82	0.0161249	46.5261	47.4733	160.441
E	ZT117#91	Obelisk	MH	ΔDcI	163.873	160.195	97.7554	63	0.0166782	38.4445	39.3272	161.989
E	ZT194#1	Obelisk	MH	ΔDcI::DcI	280.709	276.779	98.6	87	0.0171313	30.9929	31.433	147.879
E	ZT194#22	Obelisk	MH	ΔDcI::DcI	374.511	369.189	98.5789	166	0.0177791	44.3245	44.9634	152.963
E	ZT117#91	Obelisk	MH	ΔDcI	255.835	251.744	98.4009	162	0.0171744	63.3222	64.3512	155.158
E	ZT194#22	Obelisk	MH	ΔDcI::DcI	276.831	272.791	98.5404	41	0.0165395	14.8105	15.0298	139.984
E	Mock	Obelisk	MH	Mock	342.895	120.358	35.1005	3	0.0172959	0.874904	2.49257	142.683
E	ZT194#22	Obelisk	MH	ΔDcI::DcI	279.925	275.765	98.5141	134	0.0174283	47.87	48.5921	140.64
E	ZT09	Obelisk	MH	wt	332.316	328.021	98.7074	38	0.0156793	11.4349	11.5846	122.807
E	ZT194#22	Obelisk	MH	ΔDcI::DcI	297.427	293.081	98.5386	282	0.0174228	94.813	96.2191	155.677
E	ZT09	Obelisk	MH	wt	237.807	234.099	98.4409	41	0.016354	17.2409	17.5139	142.797
E	ZT117#176	Obelisk	MH	ΔDcI	344.031	339.049	98.5521	23	0.013672	6.68545	6.78367	136.345
E	ZT09	Obelisk	MH	wt	190.905	187.535	98.235	88	0.0178669	46.0963	46.9245	151.161
E	Mock	Obelisk	MH	Mock	212.483	208.4	98.0786	15	0.0151488	7.05939	7.19768	172.171
E	ZT117#176	Obelisk	MH	ΔDcI	198.501	194.326	97.8971	92	0.0160398	46.3475	47.3431	162.482
E	ZT194#1	Obelisk	MH	ΔDcI::DcI	148.555	145.522	97.9582	163	0.0168275	109.724	112.011	158.833
E	ZT09	Obelisk	MH	wt	214.254	210.104	98.063	49	0.0171894	22.87	23.3218	166.374
E	ZT194#1	Obelisk	MH	ΔDcI::DcI	151.421	147.946	97.705	20	0.0168635	13.2082	13.5185	173.232
E	ZT194#1	Obelisk	MH	ΔDcI::DcI	290.245	286.157	98.5917	204	0.0178287	70.2856	71.2895	151.311
E	ZT117#91	Obelisk	MH	ΔDcI	315.882	311.695	98.6746	40	0.0153314	12.663	12.8331	130.325
E	ZT117#91	Obelisk	MH	ΔDcI	203.385	199.587	98.1326	57	0.0166995	28.0257	28.559	167.008
E	ZT117#176	Obelisk	MH	ΔDcI	244.8	240.814	98.3719	92	0.0172943	37.5817	38.2037	161.055
E	ZT194#22	Obelisk	MH	ΔDcI::DcI	192.271	188.756	98.1717	50	0.0175434	26.0049	26.4892	154.488
E	ZT117#176	Obelisk	MH	ΔDcI	279.742	275.365	98.4352	219	0.0175941	78.2863	79.5308	139.8
E	ZT117#91	Obelisk	MH	ΔDcI	307.957	302.839	98.3383	185	0.0168139	60.0734	61.0885	140.369
E	ZT194#1	Obelisk	MH	ΔDcI::DcI	305.457	301.042	98.5545	77	0.0171661	25.2081	25.5779	135.368
E	ZT117#176	Obelisk	MH	ΔDcI	220.893	217.223	98.3385	91	0.0165356	41.1964	41.8924	150.806
E	ZT117#91	Obelisk	MH	ΔDcI	242.718	238.787	98.3803	27	0.0175941	11.124	11.3072	132.938
E	ZT117#176	Obelisk	MH	ΔDcI	283.547	279.503	98.5736	81	0.0160257	28.5667	28.9801	136.498
E	ZT09	Obelisk	MH	wt	253.054	248.577	98.2309	92	0.0166719	36.3559	37.0107	153.491
E	ZT09	Obelisk	MH	wt	331.927	327.083	98.5408	200	0.0176082	60.2542	61.1465	169.741
E	ZT194#1	Obelisk	MH	ΔDcI::DcI	345.501	341.086	98.7223	81	0.0166001	23.4442	23.7476	141.485
E	ZT09	Obelisk	MH	wt	320.566	315.98	98.5696	29	0.0171982	9.04651	9.17778	123.625
E	Mock	Obelisk	MH	Mock	287.608	0	0	0	0	0	0	0
E	ZT194#22	Obelisk	MH	ΔDcI::DcI	169.033	165.235	97.753	94	0.0166217	55.6105	56.8887	167.022
E	ZT117#91	Obelisk	MH	ΔDcI	225.615	222.408	98.5785	23	0.0159475	10.1944	10.3414	124.321
E	Mock	Obelisk	MH	Mock	314.064	0	0	0	0	0	0	0
E	ZT09	Obelisk	MH	wt	326.16	321.729	98.6413	56	0.0146174	17.1695	17.406	119.3
E	ZT194#22	Obelisk	MH	ΔDcI::DcI	171.267	167.853	98.0067	69	0.0152733	40.288	41.1074	157.011
E	ZT194#1	Obelisk	MH	ΔDcI::DcI	342.974	338.209	98.6108	172	0.0171277	50.1496	50.8561	137.52
E	ZT194#22	Obelisk	MH	ΔDcI::DcI	279.795	274.557	98.1279	113	0.0175677	40.3868	41.1573	151.971
E	ZT117#176	Obelisk	MH	ΔDcI	219.78	216.179	98.3616	83	0.0171971	37.765	38.394	154.876
E	ZT194#1	Obelisk	MH	ΔDcI::DcI	280.941	276.248	98.3297	65	0.0164265	23.1365	23.5296	159.855
E	ZT117#176	Obelisk	MH	ΔDcI	112.344	109.459	97.4315	56	0.0165583	49.8468	51.1608	156.231
E	ZT117#176	Obelisk	MH	ΔDcI	220.621	216.562	98.1603	54	0.0169397	24.4764	24.9351	171.444
E	ZT117#176	Obelisk	MH	ΔDcI	208.479	204.948	98.3063	42	0.0167634	20.1459	20.493	137.305
E	ZT194#1	Obelisk	MH	ΔDcI::DcI	258.771	255.05	98.5623	100	0.016197	38.6442	39.2079	139.947
E	ZT194#1	Obelisk	MH	ΔDcI::DcI	239.803	235.943	98.3904	99	0.0174811	41.2839	41.9593	155.146
E	ZT194#1	Obelisk	MH	ΔDcI::DcI	343.6	338.735	98.5841	72	0.0170039	20.9546	21.2556	138.697
E	ZT09	Obelisk	MH	wt	209.164	205.386	98.1938	52	0.0170063	24.8609	25.3182	136.337
E	ZT194#22	Obelisk	MH	ΔDcI::DcI	345.058	340.254	98.6077	89	0.0170228	25.7927	26.1569	143.29
E	ZT194#22	Obelisk	MH	ΔDcI::DcI	237.127	232.833	98.1889	20	0.0159689	8.43429	8.58986	134.991
E	Mock	Obelisk	MH	Mock	285	71.32	25.0245	3	0.0123755	1.05263	4.20639	145.766
E	ZT194#22	Obelisk	MH	ΔDcI::DcI	332.212	327.223	98.498	99	0.017585	29.8002	30.2546	144.883
E	ZT117#176	Obelisk	MH	ΔDcI	270.07	265.702	98.3825	195	0.017461	72.2035	73.3906	156.244
E	ZT194#1	Obelisk	MH	ΔDcI::DcI	312.681	308.234	98.5779	64	0.0158724	20.4682	20.7635	142.698
E	ZT194#1	Obelisk	MH	ΔDcI::DcI	286.026	281.983	98.5863	96	0.0169604	33.5633	34.0446	130.353
E	ZT194#22	Obelisk	MH	ΔDcI::DcI	119.622	117.032	97.8349	64	0.0164176	53.5019	54.6859	167.453
E	ZT117#91	Obelisk	MH	ΔDcI	301.364	297.15	98.6015	85	0.0170292	28.2051	28.6051	146.444
E	ZT117#176	Obelisk	MH	ΔDcI	273.319	269.097	98.4551	82	0.0164031	30.0015	30.4723	149.147
E	ZT117#91	Obelisk	MH	ΔDcI	299.816	295.765	98.6488	52	0.0152084	17.344	17.5815	125.963
E	ZT117#91	Obelisk	MH	ΔDcI	263.274	259.092	98.4116	42	0.0168592	15.953	16.2105	136.088
E	ZT117#91	Obelisk	MH	ΔDcI	247.558	244.01	98.5666	55	0.0169651	22.217	22.5401	122.93
E	ZT117#91	Obelisk	MH	ΔDcI	339.209	334.371	98.5737	173	0.0159505	51.0009	51.7389	149.173
E	ZT194#1	Obelisk	MH	ΔDcI::DcI	314.385	309.939	98.5857	70	0.0168571	22.2657	22.5851	138.726
E	ZT117#91	Obelisk	MH	ΔDcI	300.772	296.268	98.5028	53	0.0169133	17.6214	17.8892	139.205
E	ZT09	Obelisk	MH	wt	251.731	247.888	98.4736	147	0.0174358	58.3958	59.3009	142.109
E	ZT09	Obelisk	MH	wt	262.399	258.569	98.5403	20	0.016528	7.62197	7.73488	136.328
